# Supplementary material for: Antibiotic-Induced Changes in Microbiome-Related Metabolites and Bile Acids in Rat Plasma
Source: Metabolites. 2020 Jun 11;10(6):242. doi: 10.3390/metabo10060242 (PMC7344402; doi:10.3390/metabo10060242)
Supplement: Supplementary file 1 [file metabolites-10-00242-s001.zip]

Archive with 3 entries (3 files):
- Appendix B.xlsx
- CommAnalysis_Veronique.pdf
- Appendix A.docx
