# Supplementary material for: Antibiotic-Induced Changes in Microbiome-Related Metabolites and Bile Acids in Rat Plasma
Source: Metabolites. 2020 Jun 11;10(6):242. doi: 10.3390/metabo10060242 (PMC7344402; doi:10.3390/metabo10060242)
Supplement: Supplementary file 1 [file metabolites-10-00242-s001.zip › Appendix B.xlsx]

## Sheet: Table B1
																								clust_pos	11	12	13	16	17	18	21	22	23	31	32	33	36	37	38	41	42	43	51	52	53	56	57	58	61
															sex									sex	male	male	male	male	male	male	male	male	male	male	male	male	male	male	male	male	male	male	male	male	male	male	male	male	male
															Position									Position	11	12	13	16	17	18	21	22	23	31	32	33	36	37	38	41	42	43	51	52	53	71	72	73	81
															treatment									treatment	Control_p.o.	Control_p.o.	Control_p.o.	Control_s.c.	Control_s.c.	Control_s.c.	Control_i.p.	Control_i.p.	Control_i.p.	Control_feed	Control_feed	Control_feed	Control_s.c.	Control_s.c.	Control_s.c.	Control_i.p.	Control_i.p.	Control_i.p.	Roxithromycin_p.o.	Roxithromycin_p.o.	Roxithromycin_p.o.	Streptomycin_p.o.	Streptomycin_p.o.	Streptomycin_p.o.	Vancomycin_p.o.
															vs_treatment									vs_treatment	Control_p.o.	Control_p.o.	Control_p.o.	Control_s.c.	Control_s.c.	Control_s.c.	Control_i.p.	Control_i.p.	Control_i.p.	Control_p.o.	Control_p.o.	Control_p.o.	Control_p.o.	Control_p.o.	Control_p.o.	Control_p.o.	Control_p.o.	Control_p.o.	Control_p.o.	Control_p.o.	Control_p.o.	Control_p.o.	Control_p.o.	Control_p.o.	Control_p.o.
															day									day	14vs7d	28vs7d	28vs14d	14vs7d	28vs7d	28vs14d	14vs7d	28vs7d	28vs14d	7d	14d	28d	7d	14d	28d	7d	14d	28d	7d	14d	28d	7d	14d	28d	7d
															Description									Description	14d_vs_con_po_7d	28d_vs_con_po_7d	28d_vs_con_po_14d	14d_vs_con_sc_7d	28d_vs_con_sc_7d	28d_vs_con_sc_14d	14d_vs_con_ip_7d	28d_vs_con_ip_7d	28d_vs_con_ip_14d	con_feed_vs_con_po_7d	con_feed_vs_con_po_14d	con_feed_vs_con_po_28d	con_sc_vs_con_po_7d	con_sc_vs_con_po_14d	con_sc_vs_con_po_28d	con_ip_vs_con_po_7d	con_ip_vs_con_po_14d	con_ip_vs_con_po_28d	roxi_vs_con_po_7d	roxi_vs_con_po_14d	roxi_vs_con_po_28d	strepto_vs_con_po_7d	strepto_vs_con_po_14d	strepto_vs_con_po_28d	vanco_vs_con_po_7d
MET_CHEM_NO	NO	COMPOUND_ID	CAS_UID	DICT_STRUCTURE_ELUCIDATION_ID	ANALYTICS	RAW_GRADE	FINE_GRADE	IS_MAIN_ANALYTE	NORM_VALUE_ATTR	ANALYTE_NAME	METABOLITE_NAME	COMPOUND_NAME	ONTOLOGY1_NAME	ONTOLOGY2_NAME	VALUES	top_loadings	cnt_p02trt	10cluster55	55order	55diff	MET_CHEM_NO	ONTOLOGY2_NAME	ONTOLOGY1_NAME	METABOLITE_NAME	pcat_dir	pcat_dir	pcat_dir	pcat_dir	pcat_dir	pcat_dir	pcat_dir	pcat_dir	pcat_dir	pcat_dir	pcat_dir	pcat_dir	pcat_dir	pcat_dir	pcat_dir	pcat_dir	pcat_dir	pcat_dir	pcat_dir	pcat_dir	pcat_dir	pcat_dir	pcat_dir	pcat_dir	pcat_dir
															treatment									treatment	Control_p.o.			Control_s.c.			Control_i.p.			Control_feed			Control_s.c.			Control_i.p.			Roxithromycin_p.o.			Streptomycin_p.o.			Vancomycin_p.o.
															vs_treatment									vs_treatment	Control_p.o.			Control_s.c.			Control_i.p.			Control_p.o.			Control_p.o.			Control_p.o.			Control_p.o.			Control_p.o.			Control_p.o.
															day									day	14vs7d	28vs7d	28vs14d	14vs7d	28vs7d	28vs14d	14vs7d	28vs7d	28vs14d	7d	14d	28d	7d	14d	28d	7d	14d	28d	7d	14d	28d	7d	14d	28d	7d
MET_CHEM_NO	NO	COMPOUND_ID	CAS_UID	DICT_STRUCTURE_ELUCIDATION_ID	ANALYTICS	RAW_GRADE	FINE_GRADE	IS_MAIN_ANALYTE	NORM_VALUE_ATTR	ANALYTE_NAME	METABOLITE_NAME	COMPOUND_NAME	ONTOLOGY1_NAME	ONTOLOGY2_NAME	VALUES	top_loadings	cnt_p02trt	10cluster55	55order	55diff	MET_CHEM_NO	ONTOLOGY2_NAME	ontology1	metabolite	pcat_dir	pcat_dir	pcat_dir	pcat_dir	pcat_dir	pcat_dir	pcat_dir	pcat_dir	pcat_dir	pcat_dir	pcat_dir	pcat_dir	pcat_dir	pcat_dir	pcat_dir	pcat_dir	pcat_dir	pcat_dir	p-value plus direction of change (categorical)
28000007	47	146	CAS-57-11-4	1	GC PR lipid	SQ	SQ_BG	TRUE	NRA	Stearic acid ME (C18:0 ME)	Stearic acid (C18:0)	Stearic acid (C18:0)	Complex lipids, fatty acids and related	Fatty acids, saturated	94.5946	top_loadings	8	13	1	str__	28000007	Fatty acids, saturated	Complex lipids, fatty acids and related	Stearic acid (C18:0)	-0.1	-0.9	0.9	-0.9	-0.9	0.9	-0.9	-0.9	-0.9	-0.05	-0.9	-0.9	-0.01	-0.05	-0.01	-0.05	-0.9	-0.05	-0.01	-0.01	-0.01	-0.9	-0.9	-0.9	-0.01
28000011	49	25	CAS-506-32-1 , CAS-6610-25-9	1	GC PR lipid	SQ	SQ_BG	TRUE	NRA	Arachidonic acid ME (C20:cis-[5,8,11,14]4 ME)	Arachidonic acid (C20:cis[5,8,11,14]4)	Arachidonic acid (C20:cis[5,8,11,14]4)	Complex lipids, fatty acids and related	Fatty acids, poly-unsaturated	93.9189	top_loadings	8	13	2	str__	28000011	Fatty acids, poly-unsaturated	Complex lipids, fatty acids and related	Arachidonic acid (C20:cis[5,8,11,14]4)	-0.9	-0.9	0.9	0.9	0.9	0.9	-0.9	-0.2	-0.2	-0.2	-0.9	-0.9	-0.01	-0.05	-0.05	-0.1	-0.9	-0.05	-0.01	-0.01	-0.01	-0.9	-0.9	-0.9	-0.01
28000015	50	148	CAS-6217-54-5 , CAS-6217-54-5	1	GC PR lipid	SQ	SQ_BG	TRUE	NRA	Docosahexaenoic acid ME (C22:cis[4,7,10,13,16,19]6 ME)	Docosahexaenoic acid (C22:cis[4,7,10,13,16,19]6)	Docosahexaenoic acid (C22:cis[4,7,10,13,16,19]6)	Complex lipids, fatty acids and related	Fatty acids, poly-unsaturated	78.3784	top_loadings	10	13	3	__rox	28000015	Fatty acids, poly-unsaturated	Complex lipids, fatty acids and related	Docosahexaenoic acid (C22:cis[4,7,10,13,16,19]6)	-0.9	0.9	0.1	0.9	0.05	0.1	0.1	0.2	-0.9	-0.2	-0.9	-0.1	-0.01	-0.01	-0.01	-0.01	-0.2	-0.01	-0.01	-0.01	-0.01	-0.9	-0.9	-0.2	-0.05
28000021	53	21	CAS-83-46-5	1	GC PR lipid	SQ	SQ_BG	TRUE	NRA	beta-Sitosterol OTMS	beta-Sitosterol	beta-Sitosterol	Miscellaneous	Diet related	94.5946	top_loadings	11	13	4	__rox	28000021	Diet related	Miscellaneous	beta-Sitosterol	-0.9	0.9	0.9	-0.2	-0.9	0.9	-0.9	-0.9	-0.9	-0.2	-0.1	-0.05	-0.2	-0.05	-0.05	-0.05	-0.05	-0.01	-0.01	-0.01	-0.01	-0.9	-0.9	-0.2	-0.01
28000053	57	39	CAS-474-62-4	1	GC PR lipid	SQ	SQ_BG	TRUE	NRA	Campesterol TMS	Campesterol	Campesterol	Miscellaneous	Diet related	94.5946	top_loadings	9	13	5	__rox	28000053	Diet related	Miscellaneous	Campesterol	-0.1	-0.9	0.9	0.1	0.1	0.9	-0.9	-0.9	-0.9	-0.01	-0.2	-0.05	-0.01	-0.1	-0.05	-0.01	-0.05	-0.01	-0.01	-0.01	-0.01	0.9	0.9	-0.9	-0.1
28000086	65	621		1	GC PR lipid	SQ	SQ_BG	TRUE	NRA	Phosphate 2TMS ME	Phosphate, lipid fraction	Phosphate, lipid fraction	Complex lipids, fatty acids and related	Phospholipid metabolites	94.5946	top_loadings	8	13	6	__	28000086	Phospholipid metabolites	Complex lipids, fatty acids and related	Phosphate, lipid fraction	-0.9	0.9	0.2	-0.9	-0.9	0.9	-0.05	-0.9	0.9	-0.9	-0.9	-0.1	-0.05	-0.2	-0.05	0.9	-0.9	-0.2	-0.01	-0.01	-0.01	-0.9	-0.9	-0.9	-0.05
28000478	78	1894	CAS-2724-58-5	1	GC PR lipid	SQ	SQ_NG	TRUE	NRA	16-Methyl-C17:0 ME	16-Methylheptadecanoic acid	16-Methylheptadecanoic acid	Complex lipids, fatty acids and related	Fatty acids, branched	93.9189	top_loadings	11	13	7	__	28000478	Fatty acids, branched	Complex lipids, fatty acids and related	16-Methylheptadecanoic acid	0.9	0.9	-0.9	-0.2	-0.9	0.9	0.9	0.9	0.9	-0.9	-0.9	-0.9	-0.9	-0.05	-0.2	-0.9	-0.9	-0.9	-0.05	-0.1	-0.01	0.1	0.1	0.9	0.1
18000217	15	36	CAS-59-02-9	1	LC PR lipid	SQ	SQ_BG	TRUE		alpha-Tocopherol	alpha-Tocopherol	alpha-Tocopherol	Vitamins, cofactors and related	Tocopherols and related	97.2973	top_loadings	7	13	8	str__	18000217	Tocopherols and related	Vitamins, cofactors and related	alpha-Tocopherol	0.9	-0.9	-0.9	0.9	0.9	-0.9	0.9	-0.9	-0.9	0.9	-0.9	0.9	-0.1	-0.1	-0.2	-0.9	-0.9	-0.9	-0.9	-0.9	-0.9	0.9	0.9	0.9	0.9
28000068	61	157	CAS-506-12-7	1	GC PR lipid	SQ	SQ_BG	TRUE	NRA	Heptadecanoic acid ME (C17:0 ME)	Heptadecanoic acid (C17:0)	Heptadecanoic acid (C17:0)	Complex lipids, fatty acids and related	Fatty acids, saturated	94.5946	top_loadings	8	13	9	str__rox	28000068	Fatty acids, saturated	Complex lipids, fatty acids and related	Heptadecanoic acid (C17:0)	-0.9	-0.01	-0.01	0.9	0.2	0.9	0.05	0.05	-0.9	-0.9	-0.9	0.2	-0.01	-0.05	0.9	-0.01	-0.9	0.9	-0.01	-0.2	-0.01	0.9	-0.05	0.9	-0.9
28000019	52	2489	CAS-57-88-5	1	GC PR lipid	SQ	SQ_BG	TRUE	NRA	Cholesterol OTMS	Cholesterol, total	Cholesterol, total	Complex lipids, fatty acids and related	Cholesterol and related	94.5946	top_loadings	8	13	10	str__	28000019	Cholesterol and related	Complex lipids, fatty acids and related	Cholesterol, total	-0.2	-0.9	0.2	0.9	0.2	0.9	-0.9	-0.9	-0.9	-0.2	-0.9	-0.9	-0.01	-0.05	-0.01	-0.9	-0.9	-0.2	-0.01	-0.1	-0.01	-0.9	-0.9	-0.9	-0.05
68000027	216	1000037	CAS-104404-17-3	2	LC PR lipid	SQ	SQ_BG	TRUE	NH	Ceramide (d18:1, C24:0)	Ceramide (d18:1,C24:0)	Ceramide (d18:1,C24:0)	Complex lipids, fatty acids and related	Ceramides	97.2973	top_loadings	9	13	11	str__	68000027	Ceramides	Complex lipids, fatty acids and related	Ceramide (d18:1,C24:0)	0.9	0.9	-0.9	0.9	0.01	0.05	-0.01	-0.2	0.1	-0.9	-0.9	-0.9	-0.01	-0.01	-0.01	0.9	-0.05	-0.9	-0.01	-0.05	-0.05	0.9	-0.9	-0.9	-0.05
698000020	282			4	LC PR bile acids	SQ	SQ_BG		C	?-Muricholic Acid	alpha-Muricholic acid	alpha-Muricholic acid	Bile acids (target analytics)	Primary bile acids	100	top_loadings	12	13	12	__	698000020	Primary bile acids	Bile acids (target analytics)	alpha-Muricholic acid	-0.01	-0.1	0.9	-0.01	-0.01	0.9	-0.01	-0.9	0.01	0.9	0.01	0.05	-0.9	-0.9	-0.9	0.9	0.9	0.05	-0.01	-0.01	-0.01	-0.9	-0.01	-0.9	-0.05
698000024	286			4	LC PR bile acids	SQ	SQ_BG		C	Glycocholic acid	Glycocholic acid	Glycocholic acid	Bile acids (target analytics)	Primary conjugated bile acids	100	top_loadings	13	13	13	i_str__	698000024	Primary conjugated bile acids	Bile acids (target analytics)	Glycocholic acid	-0.2	-0.01	-0.05	-0.01	0.2	0.01	-0.9	-0.9	0.9	0.9	0.9	0.05	-0.2	-0.01	0.05	-0.9	0.9	0.05	-0.01	-0.01	-0.01	0.9	-0.1	-0.9	-0.01
698000025	287			4	LC PR bile acids	SQ	SQ_BG		C	Glycochenodeoxycholic acid	Glycochenodeoxycholic acid	Glycochenodeoxycholic acid	Bile acids (target analytics)	Primary conjugated bile acids	100	top_loadings	10	13	14	i_str__	698000025	Primary conjugated bile acids	Bile acids (target analytics)	Glycochenodeoxycholic acid	-0.01	-0.01	-0.9	-0.01	0.9	0.01	-0.9	0.9	0.2	-0.9	0.9	0.1	-0.2	-0.2	0.1	-0.9	0.9	0.05	-0.01	-0.01	-0.01	-0.1	-0.01	-0.9	-0.01
128000012	267	2539	CAS-379-68-0	1	LC PR steroid	SQ	SQ_BG	TRUE	NRA	18-Hydroxy-11-deoxycorticosterone 2	18-Hydroxy-11-deoxycorticosterone	18-Hydroxy-11-deoxycorticosterone	Hormones, signal substances and related	Steroids and related	94.5946	top_loadings	9	53	15	_y_	128000012	Steroids and related	Hormones, signal substances and related	18-Hydroxy-11-deoxycorticosterone	0.9	-0.05	-0.01	-0.01	-0.01	-0.2	-0.05	-0.01	-0.01	-0.01	-0.01	-0.9	-0.9	-0.01	-0.01	0.9	-0.05	-0.01	-0.9	0.9	0.9	0.9	0.9	-0.2	0.9
128000016	268	2016	CAS-50-22-6	1	LC PR steroid	SQ	SQ_BG	TRUE	C	Corticosterone 2	Corticosterone	Corticosterone	Hormones, signal substances and related	Steroids and related	94.5946	top_loadings	10	53	16	_y_	128000016	Steroids and related	Hormones, signal substances and related	Corticosterone	0.9	-0.05	-0.01	-0.01	-0.01	0.9	-0.01	-0.01	-0.01	-0.01	-0.01	-0.9	0.9	-0.01	-0.01	0.9	-0.05	-0.01	-0.9	0.9	0.9	0.9	0.9	-0.9	0.2
18000170	11	51	CAS-63-91-2	1	LC PR polar	SQ	SQ_BG	TRUE		Phenylalanine	Phenylalanine	Phenylalanine	Amino acids	Amino acids, aromatic	98.6486	top_loadings	7	33	17	__	18000170	Amino acids, aromatic	Amino acids	Phenylalanine	0.9	0.9	-0.9	-0.2	0.9	0.05	-0.9	-0.9	0.9	0.9	-0.9	-0.9	0.9	-0.1	0.9	0.9	-0.2	-0.9	-0.9	0.9	-0.9	-0.01	-0.1	-0.05	-0.9
38000070	113	58	CAS-72-18-4 , CAS-7004-03-7	1	GC PR polar	SQ	SQ_KORR	TRUE	NRA	Valine 2TMS	Valine	Valine	Amino acids	Amino acids, branched chain	99.3243	top_loadings	6	33	18	__	38000070	Amino acids, branched chain	Amino acids	Valine	-0.9	0.9	0.9	0.9	0.05	0.1	-0.9	0.9	0.9	0.9	0.1	0.9	0.9	0.9	0.05	0.9	0.9	0.9	-0.01	-0.9	-0.9	-0.01	-0.01	-0.9	0.9
38000074	116	44	CAS-73-32-5	1	GC PR polar	SQ	SQ_KORR	TRUE	NRA	Isoleucine 2TMS	Isoleucine	Isoleucine	Amino acids	Amino acids, branched chain	99.3243	top_loadings	8	33	19	__	38000074	Amino acids, branched chain	Amino acids	Isoleucine	-0.9	0.9	0.9	0.9	0.01	0.01	-0.9	0.2	0.2	0.1	0.05	0.9	0.9	0.9	0.01	0.2	0.9	0.2	-0.01	-0.9	-0.05	-0.01	-0.01	-0.9	0.9
38000075	117	45	CAS-61-90-5	1	GC PR polar	SQ	SQ_KORR	TRUE	NRA	Leucine 2TMS	Leucine	Leucine	Amino acids	Amino acids, branched chain	99.3243	top_loadings	9	33	20	__	38000075	Amino acids, branched chain	Amino acids	Leucine	-0.9	0.9	0.9	0.9	0.01	0.01	-0.9	0.9	0.05	0.2	0.1	0.9	0.9	0.9	0.01	0.9	0.9	0.2	-0.01	-0.9	-0.9	-0.01	-0.01	-0.9	0.9
18000034	3	55	CAS-72-19-5	1	LC PR polar	SQ	SQ_BG	TRUE		Threonine	Threonine	Threonine	Amino acids	Amino acids, neutral	98.6486	top_loadings	12	10	21	_y_	18000034	Amino acids, neutral	Amino acids	Threonine	-0.05	0.9	0.01	0.9	-0.9	-0.9	0.9	0.9	0.9	-0.2	-0.9	-0.01	-0.01	-0.9	-0.01	-0.2	0.9	-0.2	-0.2	-0.9	-0.9	-0.1	-0.05	-0.9	-0.9
38000160	128	57	CAS-60-18-4	1	GC PR polar	SQ	SQ_KORR	TRUE	NRA	Tyrosine 3TMS	Tyrosine	Tyrosine	Amino acids	Amino acids, aromatic	99.3243	top_loadings	10	10	22	__	38000160	Amino acids, aromatic	Amino acids	Tyrosine	0.01	0.9	-0.01	-0.9	0.9	0.9	-0.9	-0.9	-0.9	0.05	-0.2	0.05	0.9	-0.01	0.9	0.05	-0.2	0.9	-0.9	0.2	0.9	-0.2	-0.01	-0.9	-0.9
38000009	98	66	CAS-98-79-3	1	GC PR polar	SQ	SQ_KORR	TRUE	NRA	5-Oxoproline 2TMS	5-Oxoproline (additional: Folic acid, Glutamate, Glutamine)	5-Oxoproline (additional: Folic acid, Glutamate, Glutamine)	Amino acids related	Amino acid metabolites	99.3243	top_loadings	6	10	23	__	38000009	Amino acid metabolites	Amino acids related	5-Oxoproline (additional: Folic acid, Glutamate, Glutamine)	-0.01	0.9	0.01	0.05	0.9	-0.9	-0.9	-0.9	0.9	-0.9	0.05	-0.1	-0.05	0.1	-0.05	-0.9	0.9	-0.2	-0.9	0.9	0.9	-0.2	-0.2	-0.9	-0.9
38000013	101	47	CAS-56-87-1 , CAS-39665-12-8	1	GC PR polar	SQ	SQ_KORR	TRUE	NRA	Lysine 4TMS	Lysine	Lysine	Amino acids	Amino acids, basic	99.3243	top_loadings	9	10	24	__	38000013	Amino acids, basic	Amino acids	Lysine	0.05	0.01	0.9	-0.9	0.9	0.1	-0.9	0.9	0.2	0.01	0.9	-0.9	0.9	-0.9	-0.9	0.01	0.9	0.2	0.9	0.05	0.9	-0.9	-0.05	0.9	0.05
38000466	139	43	CAS-71-00-1 , CAS-4998-57-6	1	GC PR polar	SQ	SQ_BG	TRUE	NRA	Histidine 3TMS	Histidine	Histidine	Amino acids	Amino acids, basic	99.3243	top_loadings	7	10	25	__	38000466	Amino acids, basic	Amino acids	Histidine	0.05	0.05	-0.9	0.9	0.05	0.1	-0.1	0.9	0.05	0.05	-0.9	0.9	0.9	-0.9	0.9	0.01	-0.9	0.1	0.9	0.01	0.9	-0.9	-0.01	0.9	0.05
38000002	92	65	CAS-127-17-3	1	GC PR polar	SQ	SQ_KORR	TRUE	NRA	Pyruvate MeOX TMS	Pyruvate (additional: Phosphoenolpyruvate (PEP))	Pyruvate (additional: Phosphoenolpyruvate (PEP))	Energy metabolism and related	Glycolysis/Gluconeogenesis	99.3243	top_loadings	6	10	26	__	38000002	Glycolysis/Gluconeogenesis	Energy metabolism and related	Pyruvate (additional: Phosphoenolpyruvate (PEP))	-0.2	-0.9	0.9	-0.9	-0.9	0.9	-0.9	-0.9	0.9	-0.9	0.2	0.9	0.9	0.9	0.9	0.9	0.2	0.9	-0.9	0.9	0.1	-0.1	-0.9	-0.9	-0.01
38000449	136			4	GC PR polar	SQ	SQ_BG		NRA		Unknown polar (38000449)	Unknown polar (38000449)	Unknown	Unknown polar	99.3243	top_loadings	3	10	27	str__	38000449	Unknown polar	Unknown	Unknown polar (38000449)	0.9	-0.9	-0.9	-0.9	-0.1	-0.9	0.9	-0.9	-0.2	-0.9	-0.9	0.9	0.9	-0.9	-0.9	-0.9	-0.9	-0.9	-0.9	0.9	-0.9	-0.9	0.9	0.9	-0.9
78000014	254	2060	CAS-5001-33-2	1	LC PR catecholamine	SQ	SQ_EG	TRUE	C	Metanephrine 2	Metanephrine	Metanephrine	Hormones, signal substances and related	Catecholamine catabolites	96.6216	top_loadings	6	10	28	__	78000014	Catecholamine catabolites	Hormones, signal substances and related	Metanephrine	-0.9	-0.05	-0.1	0.01	0.9	-0.01	0.9	0.05	0.9	-0.9	-0.9	0.2	-0.01	0.9	-0.9	-0.05	-0.9	0.1	-0.2	0.9	0.9	-0.9	-0.9	-0.9	-0.01
78000022	257	1962	CAS-51-43-4	1	LC PR catecholamine	SQ	SQ_EG	TRUE	C	Adrenaline 3	Adrenaline (Epinephrine)	Adrenaline (Epinephrine)	Hormones, signal substances and related	Catecholamines	96.6216	top_loadings	9	10	29	__	78000022	Catecholamines	Hormones, signal substances and related	Adrenaline (Epinephrine)	-0.1	-0.05	-0.9	0.2	-0.9	-0.05	0.2	0.1	0.9	-0.9	0.2	0.01	-0.9	0.05	0.9	-0.9	0.1	0.01	-0.9	0.9	0.2	-0.01	-0.9	0.9	-0.05
38000012	100	132	CAS-77-92-9	1	GC PR polar	SQ	SQ_KORR	TRUE	NRA	Citrate 4TMS	Citrate	Citrate	Energy metabolism and related	Citrate cycle	98.6486	top_loadings	8	10	30	__	38000012	Citrate cycle	Energy metabolism and related	Citrate	-0.1	0.9	0.05	0.9	-0.01	-0.01	0.9	-0.05	-0.01	-0.2	0.9	-0.05	-0.2	-0.9	-0.01	-0.9	0.9	-0.01	-0.9	0.9	0.9	-0.9	-0.9	-0.1	0.9
68000036	224	1000094		3	LC PR lipid	SQ	SQ_BG	TRUE	NH	C17:0-Lyso-PC	Lysophosphatidylcholine (C17:0)	Lysophosphatidylcholine (C17:0)	Complex lipids, fatty acids and related	Lysophosphatidylcholines	97.2973	top_loadings	6	10	31	__	68000036	Lysophosphatidylcholines	Complex lipids, fatty acids and related	Lysophosphatidylcholine (C17:0)	-0.9	-0.1	-0.9	0.9	0.1	0.9	-0.05	0.9	0.01	-0.9	0.9	0.9	-0.1	0.9	0.2	0.9	-0.9	0.01	-0.9	0.2	0.9	-0.9	-0.9	-0.9	-0.9
38000553	148	1928	CAS-87-51-4	1	GC PR polar	SQ	SQ_EG	TRUE	NRA	1H-Indole-3-acetic acid 2TMS	Indole-3-acetic acid	Indole-3-acetic acid	Amino acids related	Tryptophan metabolism	99.3243	top_loadings	11	10	32	__	38000553	Tryptophan metabolism	Amino acids related	Indole-3-acetic acid	0.01	0.2	-0.05	-0.9	-0.05	-0.9	0.9	0.9	-0.9	0.01	-0.9	0.9	0.01	-0.9	0.9	0.9	-0.05	-0.9	-0.9	-0.9	-0.9	0.2	-0.01	-0.05	-0.2
38000407	131	1000525		2	GC PR polar	SQ	SQ_KORR	TRUE	NRA	Ribal 2OTMS	Deoxyribonucleic acids, total	Deoxyribonucleic acids, total	Carbohydrates and related	Nucleobase related saccharides	99.3243	top_loadings	8	11	33	__	38000407	Nucleobase related saccharides	Carbohydrates and related	Deoxyribonucleic acids, total	-0.9	-0.9	0.9	-0.9	0.9	0.2	0.9	-0.9	-0.2	-0.1	-0.9	-0.9	-0.9	-0.9	0.9	-0.9	0.9	-0.9	-0.01	-0.9	0.9	-0.9	-0.2	-0.9	-0.01
38000441	134	2024	CAS-71-30-7	1	GC PR polar	SQ	SQ_KORR	TRUE	NRA	Cytosine-enol 2TMS	Cytosine (additional: 2'-Deoxycytidine)	Cytosine (additional: 2'-Deoxycytidine)	Nucleobases and related	Pyrimidine metabolism	99.3243	top_loadings	8	11	34	__	38000441	Pyrimidine metabolism	Nucleobases and related	Cytosine (additional: 2'-Deoxycytidine)	-0.2	0.9	0.1	-0.9	0.9	0.9	-0.9	-0.9	0.9	-0.9	0.9	-0.1	-0.9	0.9	-0.9	0.9	0.2	0.9	-0.01	-0.9	-0.9	-0.2	-0.9	-0.9	-0.01
58000020	173	2250	CAS-495-69-2	1	LC PR polar	SQ	SQ_BG	TRUE	NH	Hippuric acid	Hippuric acid	Hippuric acid	Miscellaneous	Miscellaneous	49.3243	top_loadings	16	11	35	__	58000020	Miscellaneous	Miscellaneous	Hippuric acid	-0.05	-0.9	0.2	0.9	-0.9	-0.9	-0.9	-0.05	-0.2	0.9	0.05	0.2	-0.1	0.9	-0.9	-0.9	0.2	-0.9	-0.01	-0.2	-0.01	-0.01	-0.01	-0.01	-0.01
38000393	130	2084	CAS-300-85-6 , CAS-625-71-8	1	GC PR polar	SQ	SQ_KORR	TRUE	NRA	3-Hydroxybutyric acid OTMS TMS	3-Hydroxybutyrate	3-Hydroxybutyrate	Energy metabolism and related	Ketone bodies	99.3243	top_loadings	9	11	36	__	38000393	Ketone bodies	Energy metabolism and related	3-Hydroxybutyrate	0.2	0.2	-0.9	-0.9	-0.9	0.9	0.9	0.9	0.9	0.9	-0.9	-0.9	0.9	-0.9	-0.9	0.9	0.9	0.9	-0.01	-0.05	-0.01	0.9	0.1	0.9	0.9
38001832	158	2046	CAS-565-70-8	1	GC PR polar	SQ	SQ_BG	TRUE	NRA	2-Hydroxybutyric acid 2TMS	2-Hydroxybutyrate	2-Hydroxybutyrate	Energy metabolism and related	Energy metabolism, miscellaneous	99.3243	top_loadings	11	11	37	__	38001832	Energy metabolism, miscellaneous	Energy metabolism and related	2-Hydroxybutyrate	0.9	-0.9	-0.9	0.9	0.05	0.1	-0.05	-0.01	-0.2	0.9	0.9	0.9	0.9	0.9	0.01	0.01	0.9	0.9	-0.05	-0.1	-0.01	0.9	0.9	-0.9	-0.9
68000048	236	1000019		3	LC PR lipid	SQ	SQ_BG	TRUE	NH	Phosphatidylcholine (C16:0,C20:5)	Phosphatidylcholine (C16:0,C20:5)	Phosphatidylcholine (C16:0,C20:5)	Complex lipids, fatty acids and related	Phosphatidylcholines	97.2973	top_loadings	9	11	38	__	68000048	Phosphatidylcholines	Complex lipids, fatty acids and related	Phosphatidylcholine (C16:0,C20:5)	0.9	-0.9	-0.9	0.05	0.01	0.01	-0.9	0.9	0.2	-0.1	-0.1	-0.9	-0.9	0.9	0.01	-0.9	-0.2	0.9	-0.01	-0.01	-0.01	-0.9	0.9	0.1	-0.9
698000003	273			4	LC PR bile acids	SQ	SQ_BG		C	Ursodeoxycholic acid	Ursodeoxycholic acid	Ursodeoxycholic acid	Bile acids (target analytics)	Secondary bile acids	100	top_loadings	15	11	39	__	698000003	Secondary bile acids	Bile acids (target analytics)	Ursodeoxycholic acid	-0.2	-0.9	0.9	-0.9	0.9	0.9	-0.01	-0.2	0.01	0.1	0.01	0.2	0.9	0.9	0.1	0.01	-0.05	0.1	-0.01	-0.05	-0.01	0.9	-0.2	-0.2	-0.05
18000230	17	130	CAS-107-35-7	1	LC PR polar	SQ	SQ_BG	TRUE		Taurine	Taurine	Taurine	Amino acids	Amino acids, S-containing	98.6486	top_loadings	10	23	40	_y_	18000230	Amino acids, S-containing	Amino acids	Taurine	0.9	0.2	0.9	0.01	0.01	-0.01	-0.9	-0.9	-0.9	0.01	0.01	0.01	0.1	0.01	0.01	0.01	0.05	0.9	0.9	0.05	0.2	0.05	-0.9	-0.9	0.9
18000325	36	661	CAS-57-00-1	1	LC PR polar	SQ	SQ_BG	TRUE		Creatine	Creatine	Creatine	Amino acids related	Creatine metabolism	98.6486	top_loadings	10	23	41	_y_	18000325	Creatine metabolism	Amino acids related	Creatine	0.9	0.9	-0.9	0.9	-0.05	-0.01	0.9	-0.9	-0.9	0.05	0.9	0.2	0.1	0.2	-0.9	0.2	0.9	0.9	-0.9	0.9	-0.1	-0.9	0.9	-0.9	0.9
38000051	110	73	CAS-14265-44-2	1	GC PR polar	SQ	SQ_KORR	TRUE	NRA	Phosphate 3TMS	Phosphate (inorganic and from organic phosphates)	Phosphate (inorganic and from organic phosphates)	Miscellaneous	Miscellaneous	99.3243	top_loadings	8	23	42	__?rox	38000051	Miscellaneous	Miscellaneous	Phosphate (inorganic and from organic phosphates)	-0.9	0.9	0.9	0.9	-0.05	-0.05	0.9	0.9	0.9	0.2	0.05	0.9	0.2	0.05	-0.9	0.9	0.9	0.9	0.9	0.01	0.01	-0.1	-0.9	-0.9	-0.9
68000049	237	1000015		2	LC PR lipid	SQ	SQ_BG	TRUE	NH	PC (C16:0, C20:4 and C18:2, C18:2)	Phosphatidylcholine (C16:0,C20:4) (additional: Phosphatidylcholine (C18:2,C18:2))	Phosphatidylcholine (C16:0,C20:4) (additional: Phosphatidylcholine (C18:2,C18:2))	Complex lipids, fatty acids and related	Phosphatidylcholines	97.2973	top_loadings	8	15	43	__	68000049	Phosphatidylcholines	Complex lipids, fatty acids and related	Phosphatidylcholine (C16:0,C20:4) (additional: Phosphatidylcholine (C18:2,C18:2))	0.05	0.01	0.01	0.9	0.05	0.2	-0.9	-0.2	-0.9	0.01	-0.9	-0.01	0.9	-0.9	-0.05	0.05	-0.9	-0.01	0.01	0.01	0.9	0.9	-0.9	-0.01	-0.9
38000547	146	2256	CAS-480-93-3	1	GC PR polar	SQ	SQ_EG	TRUE	NRA	3-Hydroxyindole 2TMS	3-Hydroxyindole (additional: 3-Indoxylsulfate)	3-Hydroxyindole (additional: 3-Indoxylsulfate)	Amino acids related	Tryptophan metabolism	99.3243	top_loadings	10	15	44	__	38000547	Tryptophan metabolism	Amino acids related	3-Hydroxyindole (additional: 3-Indoxylsulfate)	0.9	-0.9	-0.2	-0.01	-0.01	0.05	-0.9	-0.2	-0.9	0.2	0.9	0.1	0.05	-0.05	0.9	0.9	-0.9	0.9	0.01	0.01	0.01	0.2	-0.9	0.01	-0.9
78000002	249	2101	CAS-306-08-1	1	LC PR catecholamine	SQ	SQ_BG	TRUE	C	Homovanillic acid 2	Homovanillic acid (HVA)	Homovanillic acid (HVA)	Hormones, signal substances and related	Catecholamine catabolites	97.2973	top_loadings	9	15	45	str__	78000002	Catecholamine catabolites	Hormones, signal substances and related	Homovanillic acid (HVA)	-0.01	-0.01	0.9	0.9	-0.01	-0.01	0.9	-0.9	-0.2	-0.1	0.05	0.9	-0.9	0.05	-0.1	-0.9	0.05	0.9	0.9	0.05	0.2	0.2	0.1	-0.9	-0.01
78000006	250	1921	CAS-102-32-9	1	LC PR catecholamine	SQ	SQ_BG	TRUE	C	3,4-Dihydroxyphenylacetic acid (DOPAC) 2	3,4-Dihydroxyphenylacetic acid (DOPAC)	3,4-Dihydroxyphenylacetic acid (DOPAC)	Hormones, signal substances and related	Catecholamine catabolites	95.2703	top_loadings	8	15	46	__	78000006	Catecholamine catabolites	Hormones, signal substances and related	3,4-Dihydroxyphenylacetic acid (DOPAC)	-0.05	-0.2	0.9	0.9	0.9	-0.9	0.9	-0.9	-0.05	0.9	0.01	0.05	-0.9	0.01	0.9	0.9	0.01	0.9	0.9	0.01	0.01	-0.9	0.05	0.9	-0.05
698000011	278			4	LC PR bile acids	SQ	SQ_BG		C	Taurocholic acid sodium salt	Taurocholic acid	Taurocholic acid	Bile acids (target analytics)	Primary conjugated bile acids	100	top_loadings	15	49	47	i_str__	698000011	Primary conjugated bile acids	Bile acids (target analytics)	Taurocholic acid	-0.9	-0.2	-0.9	0.9	-0.9	-0.1	-0.1	-0.2	0.9	-0.9	0.9	0.9	0.1	0.01	0.05	0.9	-0.9	0.9	0.01	0.01	0.01	0.01	0.01	0.01	0.1
698000018	281			4	LC PR bile acids	SQ	SQ_BG		C	Tauro-?-muricholic Acid	Tauromuricholic acid (alpha and beta)	Tauromuricholic acid (alpha and beta)	Bile acids (target analytics)	Primary conjugated bile acids	100	top_loadings	16	49	48	i_str__	698000018	Primary conjugated bile acids	Bile acids (target analytics)	Tauromuricholic acid (alpha and beta)	-0.2	-0.2	0.9	0.9	-0.9	-0.9	-0.01	-0.01	0.9	-0.9	0.9	0.9	0.1	0.01	0.05	0.9	-0.9	-0.9	0.01	0.01	0.01	0.01	0.01	0.01	0.05
698000022	284			4	LC PR bile acids	SQ	SQ_BG		C	Taurochenodeoxycholate	Taurochenodeoxycholic acid	Taurochenodeoxycholic acid	Bile acids (target analytics)	Primary conjugated bile acids	100	top_loadings	15	49	49	i_str__	698000022	Primary conjugated bile acids	Bile acids (target analytics)	Taurochenodeoxycholic acid	-0.9	-0.1	-0.2	-0.9	0.9	0.9	-0.01	-0.2	0.9	-0.2	-0.2	0.9	0.1	0.2	0.01	0.9	-0.1	0.9	0.01	0.2	0.05	0.01	0.05	0.01	0.01
698000007	277			4	LC PR bile acids	SQ	SQ_BG		C	Lithocholic acid	Lithocholic acid	Lithocholic acid	Bile acids (target analytics)	Secondary bile acids	100	top_loadings	14	12	50	__	698000007	Secondary bile acids	Bile acids (target analytics)	Lithocholic acid	0.01	-0.9	-0.01	-0.9	0.9	0.2	0.9	0.9	-0.9	-0.9	-0.01	-0.9	-0.1	-0.01	-0.9	-0.2	-0.01	-0.9	-0.1	-0.9	-0.05	-0.2	-0.01	-0.05	-0.01
698000004	274			4	LC PR bile acids	SQ	SQ_BG		C	Deoxycholic acid	Deoxycholic acid	Deoxycholic acid	Bile acids (target analytics)	Secondary bile acids	100	top_loadings	13	12	51	i_str__	698000004	Secondary bile acids	Bile acids (target analytics)	Deoxycholic acid	-0.2	-0.01	-0.2	-0.01	0.9	0.01	-0.1	0.9	0.1	0.2	0.05	0.01	0.9	-0.9	0.01	0.1	0.2	0.01	-0.01	-0.01	-0.9	-0.9	-0.05	0.9	-0.01
698000026	288			4	LC PR bile acids	SQ	SQ_BG		C	Glycodeoxycholate	Glycodeoxycholic acid	Glycodeoxycholic acid	Bile acids (target analytics)	Secondary conjugated bile acids	95.2703	top_loadings	16	12	52	i_str__	698000026	Secondary conjugated bile acids	Bile acids (target analytics)	Glycodeoxycholic acid	-0.01	-0.01	-0.9	-0.01	0.9	0.01	-0.9	0.9	0.9	-0.9	0.2	0.1	-0.05	-0.05	0.9	-0.9	0.05	0.05	-0.01	-0.01	-0.01	-0.1	-0.01	-0.1	-0.01
698000016	280			4	LC PR bile acids	SQ	SQ_BG		C	Taurolithocholic Acid	Taurolithocholic acid	Taurolithocholic acid	Bile acids (target analytics)	Secondary conjugated bile acids	97.973	top_loadings	11	12	53	__	698000016	Secondary conjugated bile acids	Bile acids (target analytics)	Taurolithocholic acid	-0.9	-0.05	-0.05	-0.9	0.2	0.05	0.9	0.9	0.9	-0.9	0.9	0.1	0.9	-0.9	0.01	0.9	0.9	0.01	-0.9	-0.9	-0.9	-0.9	-0.05	-0.9	-0.01
698000029	290			4	LC PR bile acids	SQ	SQ_BG		C	o-Muricholic Acid	omega-Muricholic acid	omega-Muricholic acid	Bile acids (target analytics)	Secondary bile acids	100	top_loadings	10	12	54	__	698000029	Secondary bile acids	Bile acids (target analytics)	omega-Muricholic acid	-0.01	-0.01	0.01	-0.1	-0.2	0.9	-0.1	-0.9	0.2	-0.9	0.01	0.05	-0.9	0.01	0.9	-0.9	0.01	0.1	-0.9	0.9	-0.9	0.9	0.9	0.9	-0.01
698000028	289			4	LC PR bile acids	SQ	SQ_BG		C	Hyodeoxycholic acid	Hyodeoxycholic acid	Hyodeoxycholic acid	Bile acids (target analytics)	Secondary bile acids	100	top_loadings	16	55	55	i_str__	698000028	Secondary bile acids	Bile acids (target analytics)	Hyodeoxycholic acid	-0.05	-0.01	-0.05	-0.05	0.9	0.01	0.9	0.1	0.9	0.9	0.01	0.01	0.9	0.9	0.01	-0.9	0.05	0.01	-0.01	-0.01	-0.01	-0.01	-0.01	-0.01	-0.01
18000035	4	56	CAS-54-12-6 , CAS-73-22-3	1	LC PR polar	SQ	SQ_BG	TRUE		Tryptophan	Tryptophan	Tryptophan	Amino acids	Amino acids, aromatic	98.6486	Untagged	7				18000035	Amino acids, aromatic	Amino acids	Tryptophan	-0.9	0.9	0.9	0.9	0.9	-0.9	0.9	-0.9	-0.9	-0.9	0.9	-0.9	0.9	0.2	0.9	-0.2	-0.9	-0.1	0.9	0.2	0.9	0.1	0.9	0.9	0.1
18000043	6	32	CAS-74-79-3	1	LC PR polar	SQ	SQ_BG	TRUE		Arginine	Arginine	Arginine	Amino acids	Amino acids, basic	90.5405	Untagged	9				18000043	Amino acids, basic	Amino acids	Arginine	0.05	0.01	0.05	-0.01	-0.2	0.05	0.05	0.9	-0.1	0.01	0.2	-0.9	0.01	-0.2	-0.1	0.05	0.05	-0.9	0.05	0.05	-0.2	0.2	0.9	-0.9	0.05
18000164	10	40	CAS-56-86-0 , CAS-617-65-2	1	LC PR polar	SQ	SQ_BG	FALSE		Glutamate	Glutamate	Glutamate	Amino acids	Amino acids, acidic	98.6486	Untagged	9				18000164	Amino acids, acidic	Amino acids	Glutamate	0.2	0.01	0.9	0.05	-0.9	-0.01	0.05	-0.01	-0.01	0.1	0.9	-0.9	0.9	0.2	-0.1	0.9	0.9	-0.01	0.9	0.9	-0.01	0.9	-0.9	-0.05	0.9
38000003	93	24	CAS-56-41-7	1	GC PR polar	SQ	SQ_KORR	TRUE	NRA	Alanine 2TMS	Alanine	Alanine	Amino acids	Amino acids, neutral	99.3243	Untagged	9				38000003	Amino acids, neutral	Amino acids	Alanine	-0.01	-0.1	0.2	0.05	-0.9	-0.05	0.9	-0.05	-0.01	-0.1	0.1	-0.9	-0.01	0.9	-0.05	-0.01	0.9	-0.01	0.9	0.2	0.9	-0.9	-0.05	-0.9	0.9
38000004	94	42	CAS-56-40-6	1	GC PR polar	SQ	SQ_KORR	TRUE	NRA	Glycine 3TMS	Glycine	Glycine	Amino acids	Amino acids, neutral	99.3243	Untagged	8				38000004	Amino acids, neutral	Amino acids	Glycine	0.9	-0.9	-0.1	0.9	0.9	0.9	0.9	0.9	0.9	-0.9	-0.9	0.9	-0.05	-0.05	-0.9	0.9	0.9	0.9	-0.9	0.9	-0.9	-0.05	-0.01	-0.9	-0.2
38000008	97	48	CAS-63-68-3	1	GC PR polar	SQ	SQ_KORR	TRUE	NRA	Methionine 2TMS	Methionine	Methionine	Amino acids	Amino acids, S-containing	99.3243	Untagged	10				38000008	Amino acids, S-containing	Amino acids	Methionine	0.9	0.9	0.9	-0.9	-0.9	0.9	0.9	-0.9	-0.2	-0.9	-0.9	-0.9	-0.9	-0.2	-0.2	-0.9	-0.9	-0.1	0.9	0.9	-0.9	-0.9	-0.05	-0.9	0.9
38000010	99	37	CAS-52-90-4	1	GC PR polar	SQ	SQ_KORR	TRUE	NRA	Cysteine 3TMS	Cysteine (additional: Cystine)	Cysteine (additional: Cystine)	Amino acids	Amino acids, S-containing	99.3243	Untagged	2				38000010	Amino acids, S-containing	Amino acids	Cysteine (additional: Cystine)	-0.9	-0.9	-0.9	0.2	-0.9	-0.1	-0.9	-0.2	-0.9	-0.9	-0.9	0.9	-0.9	0.9	-0.9	-0.9	-0.9	-0.9	-0.9	0.9	0.9	-0.9	0.9	0.9	-0.9
38000045	108	41	CAS-56-85-9 , CAS-585-21-7	1	GC PR polar	SQ	SQ_KORR	TRUE	NRA	Glutamine 3TMS	Glutamine	Glutamine	Amino acids	Amino acids, basic	99.3243	Untagged	4				38000045	Amino acids, basic	Amino acids	Glutamine	0.9	0.9	-0.9	-0.9	-0.9	0.9	-0.05	0.2	0.01	0.9	-0.9	-0.9	-0.9	-0.2	-0.9	0.9	-0.05	0.2	-0.9	0.2	0.9	-0.1	-0.1	-0.9	0.9
38000052	111	54	CAS-56-45-1	1	GC PR polar	SQ	SQ_KORR	TRUE	NRA	Serine 3TMS	Serine	Serine	Amino acids	Amino acids, neutral	99.3243	Untagged	8				38000052	Amino acids, neutral	Amino acids	Serine	0.2	0.9	-0.9	-0.9	0.9	0.05	0.9	-0.9	-0.9	-0.9	-0.05	-0.2	-0.01	-0.01	-0.05	-0.9	-0.1	-0.05	0.9	0.9	-0.9	-0.2	-0.01	0.9	0.9
38000072	114	34	CAS-56-84-8	1	GC PR polar	SQ	SQ_KORR	TRUE	NRA	Aspartic acid 3TMS	Aspartate	Aspartate	Amino acids	Amino acids, acidic	98.6486	Untagged	10				38000072	Amino acids, acidic	Amino acids	Aspartate	-0.2	0.9	0.2	0.01	0.05	-0.01	-0.9	-0.1	-0.9	-0.9	0.9	-0.9	-0.05	0.01	0.9	0.9	0.9	-0.1	0.9	0.9	0.9	0.9	-0.1	-0.01	-0.05
38000079	119	52	CAS-147-85-3	1	GC PR polar	SQ	SQ_KORR	TRUE	NRA	Proline 2TMS	Proline	Proline	Amino acids	Amino acids, neutral	99.3243	Untagged	9				38000079	Amino acids, neutral	Amino acids	Proline	-0.1	0.9	0.05	-0.9	0.9	0.9	0.9	0.9	-0.9	-0.9	0.1	-0.9	-0.05	-0.9	-0.05	-0.9	0.2	-0.9	0.2	0.05	0.9	-0.2	-0.05	-0.9	0.9
38000145	126	33	CAS-70-47-3 , CAS-5794-13-8	1	GC PR polar	SQ	SQ_BG	TRUE	NRA	3-Aminosuccinimide 2TMS	Asparagine	Asparagine	Amino acids	Amino acids, basic	99.3243	Untagged	7				38000145	Amino acids, basic	Amino acids	Asparagine	0.9	-0.9	-0.9	-0.05	0.9	0.01	0.9	-0.2	-0.1	0.9	-0.9	0.9	-0.9	-0.01	0.9	0.9	0.9	-0.9	0.9	0.9	-0.9	-0.9	-0.1	0.9	0.2
38001677	156	2307	CAS-56-89-3	1	GC PR polar	SQ	SQ_BG	TRUE	NRA	Cystine 4TMS	Cystine	Cystine	Amino acids	Amino acids, S-containing	99.3243	Untagged	9				38001677	Amino acids, S-containing	Amino acids	Cystine	-0.9	-0.05	-0.05	-0.9	-0.01	-0.01	0.9	0.9	0.9	-0.9	-0.9	0.9	-0.9	-0.9	-0.05	-0.9	0.9	0.05	-0.9	0.2	-0.2	0.9	-0.2	0.1	0.05
18000159	9	124	CAS-372-75-8	1	LC PR polar	SQ	SQ_BG	TRUE		Citrulline	Citrulline	Citrulline	Amino acids related	Urea cycle and related	98.6486	Untagged	4				18000159	Urea cycle and related	Amino acids related	Citrulline	0.9	0.01	0.05	-0.2	-0.9	0.9	0.9	0.9	-0.9	0.2	0.9	-0.1	0.9	-0.2	-0.01	-0.9	-0.9	-0.01	-0.2	0.2	0.9	-0.9	-0.9	-0.9	0.9
18000321	34	2018	CAS-60-27-5	1	LC PR polar	SQ	SQ_BG	TRUE		Creatinine	Creatinine	Creatinine	Amino acids related	Creatine metabolism	98.6486	Untagged	4				18000321	Creatine metabolism	Amino acids related	Creatinine	0.05	0.05	0.9	0.01	0.9	-0.01	0.1	-0.2	-0.01	0.05	-0.9	-0.9	0.2	0.05	-0.9	0.9	0.9	-0.05	0.05	0.9	-0.9	0.9	0.9	-0.9	0.9
18000327	38	2251	CAS-492-27-3	1	LC PR polar	SQ	SQ_BG	TRUE		Kynurenic acid	Kynurenic acid	Kynurenic acid	Amino acids related	Tryptophan metabolism	98.6486	Untagged	3				18000327	Tryptophan metabolism	Amino acids related	Kynurenic acid	0.9	-0.9	-0.9	0.9	0.9	-0.9	-0.9	-0.2	-0.9	-0.9	-0.9	0.9	0.9	0.9	0.9	0.9	-0.9	-0.9	-0.2	-0.9	-0.9	-0.9	-0.9	0.9	0.9
28000428	71	290	CAS-57-13-6	1	GC PR lipid	SQ	SQ_BG	TRUE	NRA	Urea 2TMS	Urea	Urea	Amino acids related	Urea cycle and related	94.5946	Untagged	5				28000428	Urea cycle and related	Amino acids related	Urea	-0.9	-0.9	0.9	0.9	-0.9	-0.2	0.9	0.9	0.9	-0.9	0.9	0.9	-0.9	0.9	-0.9	-0.9	0.9	0.9	0.2	0.9	0.9	0.9	0.9	-0.9	0.9
38000046	109	64	CAS-70-26-8	1	GC PR polar	SQ	SQ_KORR	TRUE	NRA	Ornithine 4TMS	Ornithine (additional: Arginine, Citrulline)	Ornithine (additional: Arginine, Citrulline)	Amino acids related	Urea cycle and related	99.3243	Untagged	6				38000046	Urea cycle and related	Amino acids related	Ornithine (additional: Arginine, Citrulline)	0.9	0.1	0.9	-0.9	-0.9	0.9	0.9	0.05	0.05	0.2	0.9	-0.9	0.9	-0.9	-0.9	0.9	0.9	0.2	-0.9	0.05	-0.9	-0.9	-0.01	-0.9	0.9
38000437	133	2225	CAS-51-35-4	1	GC PR polar	SQ	SQ_KORR	TRUE	NRA	4-Hydroxyproline 3TMS	trans-4-Hydroxyproline	trans-4-Hydroxyproline	Amino acids related	Collagen metabolism	99.3243	Untagged	4				38000437	Collagen metabolism	Amino acids related	trans-4-Hydroxyproline	-0.9	0.9	0.9	-0.1	0.9	0.1	-0.9	0.9	0.9	-0.2	-0.2	-0.2	-0.01	-0.01	-0.01	-0.9	-0.9	-0.9	0.9	0.9	-0.9	0.9	-0.9	-0.9	-0.9
38001833	159	1964	CAS-816-66-0	1	GC PR polar	SQ	SQ_BG	TRUE	NRA	4-Methyl-2-oxovaleric Acid TMS MEOX	Ketoleucine	Ketoleucine	Amino acids related	Amino acid metabolites	99.3243	Untagged	8				38001833	Amino acid metabolites	Amino acids related	Ketoleucine	-0.9	-0.9	0.9	0.01	0.9	-0.1	-0.01	-0.01	-0.9	0.9	0.1	0.9	-0.9	0.05	0.9	0.9	-0.2	-0.01	-0.05	-0.9	0.9	-0.9	-0.9	-0.9	0.9
58000003	162	1068	CAS-1821-52-9	3	LC PR polar	SQ	SQ_BG	TRUE	NH	3-Indolelactic acid	Indole-3-lactic acid	Indole-3-lactic acid	Amino acids related	Tryptophan metabolism	98.6486	Untagged	9				58000003	Tryptophan metabolism	Amino acids related	Indole-3-lactic acid	0.9	0.01	0.01	0.9	0.9	0.9	-0.9	-0.9	-0.9	0.9	0.9	-0.01	0.1	0.9	-0.2	0.9	-0.9	-0.01	-0.9	0.2	-0.9	0.1	-0.9	-0.9	0.1
58000025	177	2255	CAS-487-94-5	3	LC PR polar	SQ	SQ_BG	TRUE	NH	3-Indoxylsulfuric acid	3-Indoxylsulfate	3-Indoxylsulfate	Amino acids related	Tryptophan metabolism	38.5135	Untagged	8				58000025	Tryptophan metabolism	Amino acids related	3-Indoxylsulfate	-0.9	-0.9	-0.9	-0.01	-0.9	0.05	0.9	-0.05	-0.05	0.2	0.05	0.05	0.05	0.9	0.05	0.2	0.05	0.9	0.1	0.1	0.9	0.9	0.9	-0.9	0.9
698000005	275			4	LC PR bile acids	SQ	SQ_BG		C	Cholic acid	Cholic acid	Cholic acid	Bile acids (target analytics)	Primary bile acids	100	Untagged	11				698000005	Primary bile acids	Bile acids (target analytics)	Cholic acid	-0.9	-0.2	-0.9	-0.01	-0.9	0.05	-0.01	-0.01	0.01	0.2	0.2	0.05	-0.9	-0.01	-0.9	0.9	-0.01	-0.9	-0.01	-0.01	-0.2	-0.9	-0.05	-0.9	-0.2
698000006	276			4	LC PR bile acids	SQ	SQ_BG		C	Chenodeoxycholic acid	Chenodeoxycholic acid	Chenodeoxycholic acid	Bile acids (target analytics)	Primary bile acids	100	Untagged	9				698000006	Primary bile acids	Bile acids (target analytics)	Chenodeoxycholic acid	-0.2	-0.1	-0.9	-0.05	-0.9	0.9	-0.01	-0.9	0.05	0.9	0.1	0.01	-0.9	-0.9	-0.9	0.9	-0.9	0.1	-0.01	-0.01	-0.9	-0.9	-0.05	-0.9	-0.2
698000015	279			4	LC PR bile acids	SQ	SQ_BG		C	Glycolithocholic Acid	Glycolithocholic acid	Glycolithocholic acid	Bile acids (target analytics)	Secondary conjugated bile acids	97.2973	Untagged	4				698000015	Secondary conjugated bile acids	Bile acids (target analytics)	Glycolithocholic acid	-0.9	-0.2	-0.9	0.9	0.9	0.9	0.9	-0.9	-0.05	-0.9	0.9	0.9	-0.9	0.9	0.9	-0.9	0.2	0.9	-0.05	-0.9	-0.9	-0.9	-0.01	0.9	-0.1
698000021	283			4	LC PR bile acids	SQ	SQ_BG		C	?-Muricholic Acid	beta-Muricholic acid	beta-Muricholic acid	Bile acids (target analytics)	Primary bile acids	100	Untagged	7				698000021	Primary bile acids	Bile acids (target analytics)	beta-Muricholic acid	-0.05	-0.1	0.9	-0.2	-0.9	0.9	-0.01	-0.9	0.01	0.2	0.01	0.01	0.9	0.9	0.9	0.1	0.9	0.05	-0.01	-0.01	-0.9	0.9	0.9	0.9	-0.05
38000014	102	67	CAS-87-89-8	1	GC PR polar	SQ	SQ_KORR	TRUE	NRA	Myo-Inositol 6TMS	myo-Inositol	myo-Inositol	Carbohydrates and related	Polyols	79.7297	Untagged	5				38000014	Polyols	Carbohydrates and related	myo-Inositol	0.01	0.05	-0.9	0.2	0.2	-0.9	-0.9	-0.01	-0.05	0.1	-0.9	0.9	0.9	-0.9	0.9	0.05	-0.9	-0.1	0.9	-0.9	-0.9	-0.9	-0.01	-0.9	-0.9
38000017	103	84	CAS-57-50-1	1	GC PR polar	SQ	SQ_EG	TRUE	NRA	Saccharose 8TMS	Sucrose	Sucrose	Carbohydrates and related	Disaccharides	99.3243	Untagged	1				38000017	Disaccharides	Carbohydrates and related	Sucrose	0.9	0.2	0.9	-0.9	-0.9	-0.9	0.9	0.9	-0.9	0.1	0.9	-0.9	0.05	0.9	0.9	0.9	0.9	-0.9	0.9	0.9	0.9	-0.9	0.9	-0.9	-0.9
38000028	104	244	CAS-3458-28-4	1	GC PR polar	SQ	SQ_KORR	TRUE	NRA	Mannose 5TMS MeOX #1	Mannose	Mannose	Carbohydrates and related	Monosaccharides	82.4324	Untagged	7				38000028	Monosaccharides	Carbohydrates and related	Mannose	-0.9	-0.9	-0.9	-0.9	-0.9	0.9	-0.9	0.01	0.01	-0.1	-0.9	-0.9	-0.01	-0.05	-0.05	-0.9	0.9	0.01	0.9	0.9	0.2	0.9	0.9	-0.9	-0.9
38000037	105	71	CAS-50-99-7 , CAS-492-62-6	1	GC PR polar	SQ	SQ_BG	TRUE	NRA	Glucose 5TMS MeOX #2	Glucose (additional: Galactose, Gluconic acid, Mannitol)	Glucose (additional: Galactose, Gluconic acid, Mannitol)	Carbohydrates and related	Monosaccharides	99.3243	Untagged	8				38000037	Monosaccharides	Carbohydrates and related	Glucose (additional: Galactose, Gluconic acid, Mannitol)	-0.05	-0.9	0.2	0.01	0.9	-0.05	-0.2	-0.01	-0.2	-0.2	0.2	-0.9	-0.05	0.01	-0.9	0.9	0.9	-0.9	0.1	0.9	0.2	0.9	0.9	-0.9	0.9
38000463	138	2254	CAS-154-58-5	1	GC PR polar	SQ	SQ_KORR	TRUE	NRA	1,5-Anhydrosorbitol 4OTMS	1,5-Anhydrosorbitol	1,5-Anhydrosorbitol	Carbohydrates and related	Polyols	99.3243	Untagged	5				38000463	Polyols	Carbohydrates and related	1,5-Anhydrosorbitol	-0.01	-0.01	-0.1	0.9	-0.9	-0.9	-0.9	0.9	0.9	-0.01	-0.9	0.9	-0.05	-0.9	-0.9	-0.01	-0.05	-0.9	-0.9	0.9	0.9	-0.2	-0.9	-0.9	-0.9
38000545	144	2248	CAS-87-99-0	1	GC PR polar	SQ	SQ_EG	TRUE	NRA	Xylitol 5TMS	Xylitol	Xylitol	Carbohydrates and related	Polyols	83.1081	Untagged	6				38000545	Polyols	Carbohydrates and related	Xylitol	0.9	0.05	0.9	0.01	0.01	0.9	-0.9	-0.2	-0.9	0.05	0.9	-0.9	-0.9	0.01	0.05	0.05	0.9	-0.9	0.9	0.05	-0.9	0.01	0.2	0.9	0.9
38000551	147	2089	CAS-528-16-5 , CAS-6556-12-3	1	GC PR polar	SQ	SQ_BG	TRUE	NRA	Glucuronate 5TMS #2	Glucuronic acid	Glucuronic acid	Carbohydrates and related	Sugar acids	99.3243	Untagged	6				38000551	Sugar acids	Carbohydrates and related	Glucuronic acid	0.2	0.05	0.9	0.01	0.01	-0.2	-0.05	-0.05	-0.9	-0.9	-0.05	-0.01	-0.05	0.9	-0.2	-0.9	-0.01	-0.01	0.9	0.9	-0.9	0.9	-0.2	-0.9	0.05
38000620	151	1838	CAS-488-59-5	1	GC PR polar	SQ	SQ_EG	TRUE	NRA	scyllo-Inositol 6OTMS	scyllo-Inositol	scyllo-Inositol	Carbohydrates and related	Polyols	97.2973	Untagged	5				38000620	Polyols	Carbohydrates and related	scyllo-Inositol	0.01	0.01	-0.9	0.01	0.2	-0.2	-0.01	-0.01	-0.9	0.1	-0.9	-0.9	-0.9	-0.9	-0.2	0.01	-0.05	-0.05	-0.9	-0.05	-0.01	-0.9	-0.05	-0.9	0.9
38000822	152	2252	CAS-13752-84-6	1	GC PR polar	SQ	SQ_EG	TRUE	NRA	Erythronic acid 4TMS	Erythronic acid	Erythronic acid	Carbohydrates and related	Sugar acids	99.3243	Untagged	4				38000822	Sugar acids	Carbohydrates and related	Erythronic acid	0.9	0.9	-0.9	0.2	0.9	-0.9	-0.9	-0.2	-0.9	0.9	-0.9	-0.9	-0.9	-0.9	-0.9	0.9	-0.2	-0.9	0.9	-0.9	-0.9	0.9	0.9	-0.2	-0.9
38001841	161	2086	CAS-3416-24-8	1	GC PR polar	SQ	SQ_SN	TRUE	NRA	Glucosamine 5TMS MeOx	Glucosamine	Glucosamine	Carbohydrates and related	Aminosugars	99.3243	Untagged	3				38001841	Aminosugars	Carbohydrates and related	Glucosamine	0.9	0.9	-0.9	0.2	0.9	-0.9	-0.2	0.9	0.2	-0.9	0.9	-0.9	-0.9	0.9	-0.9	0.9	-0.9	0.9	0.9	0.9	0.9	0.9	-0.9	-0.9	0.9
28000002	42	143		1	GC PR lipid	SQ	SQ_BG	TRUE	NRA	Glycerol 3TMS (lipid)	Glycerol, lipid fraction	Glycerol, lipid fraction	Complex lipids, fatty acids and related	Fatty alcohols	94.5946	Untagged	9				28000002	Fatty alcohols	Complex lipids, fatty acids and related	Glycerol, lipid fraction	-0.9	-0.9	0.9	-0.1	-0.01	-0.05	0.05	0.2	-0.9	-0.01	-0.05	-0.05	-0.05	-0.01	-0.01	-0.01	-0.2	-0.01	-0.01	-0.01	-0.01	0.2	-0.9	-0.9	0.9
28000003	43	50	CAS-57-10-3	1	GC PR lipid	SQ	SQ_BG	TRUE	NRA	Palmitic acid ME (C16:0 ME)	Palmitic acid (C16:0)	Palmitic acid (C16:0)	Complex lipids, fatty acids and related	Fatty acids, saturated	94.5946	Untagged	8				28000003	Fatty acids, saturated	Complex lipids, fatty acids and related	Palmitic acid (C16:0)	-0.9	-0.2	-0.9	-0.01	-0.01	-0.9	0.9	-0.9	-0.9	-0.05	-0.1	-0.1	-0.05	-0.01	-0.01	-0.01	-0.1	-0.05	-0.01	-0.01	-0.01	0.9	-0.9	-0.9	-0.1
28000004	44	144	CAS-60-33-3	1	GC PR lipid	SQ	SQ_BG	TRUE	NRA	Linoleic acid ME (C18:cis[9,12]2 ME)	Linoleic acid (C18:cis[9,12]2)	Linoleic acid (C18:cis[9,12]2)	Complex lipids, fatty acids and related	Fatty acids, poly-unsaturated	93.2432	Untagged	9				28000004	Fatty acids, poly-unsaturated	Complex lipids, fatty acids and related	Linoleic acid (C18:cis[9,12]2)	-0.9	-0.9	0.9	-0.01	-0.01	-0.9	0.1	0.9	-0.2	-0.05	-0.05	-0.1	-0.9	-0.01	-0.01	-0.01	-0.9	-0.05	-0.01	-0.05	-0.01	0.9	-0.9	-0.9	-0.9
28000006	46	49	CAS-112-80-1	1	GC PR lipid	SQ	SQ_BG	TRUE	NRA	Oleic acid ME (C18:cis[9]1 ME)	Oleic acid (C18:cis[9]1)	Oleic acid (C18:cis[9]1)	Complex lipids, fatty acids and related	Fatty acids, mono-unsaturated	94.5946	Untagged	7				28000006	Fatty acids, mono-unsaturated	Complex lipids, fatty acids and related	Oleic acid (C18:cis[9]1)	0.9	0.9	0.9	-0.01	-0.01	-0.2	0.05	0.2	-0.9	-0.05	-0.01	-0.05	-0.9	-0.01	-0.01	-0.01	-0.2	-0.05	-0.01	-0.01	-0.01	0.9	-0.9	-0.9	-0.9
28000044	54	151		1	GC PR lipid	SQ	SQ_BG	TRUE	NRA	Glycerol-3-phosphate 4TMS (lipid)	Glycerol phosphate, lipid fraction	Glycerol phosphate, lipid fraction	Complex lipids, fatty acids and related	Phospholipid metabolites	94.5946	Untagged	8				28000044	Phospholipid metabolites	Complex lipids, fatty acids and related	Glycerol phosphate, lipid fraction	0.9	-0.1	-0.05	-0.1	0.9	0.05	0.9	-0.9	-0.2	-0.9	-0.2	0.2	-0.9	-0.01	0.9	-0.9	-0.9	-0.9	-0.01	-0.05	-0.9	-0.9	-0.01	0.9	-0.05
28000045	55	501		1	GC PR lipid	SQ	SQ_BG	TRUE	NRA	Methylgalactopyranoside 4TMS #1 (lipid)	Galactose, lipid fraction	Galactose, lipid fraction	Complex lipids, fatty acids and related	Glycolipids	94.5946	Untagged	8				28000045	Glycolipids	Complex lipids, fatty acids and related	Galactose, lipid fraction	-0.9	-0.9	0.9	-0.9	-0.9	0.9	0.9	-0.9	-0.2	-0.05	-0.05	-0.1	-0.01	-0.01	-0.05	-0.05	-0.9	-0.05	0.9	-0.1	-0.05	0.9	-0.05	-0.9	-0.2
28000052	56	155	CAS-557-59-5	1	GC PR lipid	SQ	SQ_BG	TRUE	NRA	Lignoceric acid ME (C24:0 ME)	Lignoceric acid (C24:0)	Lignoceric acid (C24:0)	Complex lipids, fatty acids and related	Fatty acids, saturated	94.5946	Untagged	8				28000052	Fatty acids, saturated	Complex lipids, fatty acids and related	Lignoceric acid (C24:0)	-0.9	-0.9	0.9	-0.9	0.9	0.05	0.2	-0.05	-0.01	-0.05	-0.9	-0.2	-0.01	-0.01	-0.01	-0.05	-0.9	-0.01	-0.01	-0.01	-0.1	0.9	-0.9	-0.9	-0.05
28000056	58	267	CAS-36653-82-4	1	GC PR lipid	SQ	SQ_KORR	TRUE	NRA	Hexadecanol TMS	Hexadecanol	Hexadecanol	Complex lipids, fatty acids and related	Fatty alcohols	92.5676	Untagged	8				28000056	Fatty alcohols	Complex lipids, fatty acids and related	Hexadecanol	0.05	0.9	-0.9	0.9	0.9	0.9	0.2	0.9	-0.9	0.9	-0.01	-0.9	-0.9	-0.05	-0.9	-0.9	-0.2	-0.9	-0.9	-0.2	-0.9	0.9	-0.9	-0.9	-0.9
28000058	59	481	CAS-2363-71-5	1	GC PR lipid	SQ	SQ_EG	TRUE	NRA	Henicosanoic acid ME (C21:0 ME)	Heneicosanoic acid (C21:0) (additional: Behenic acid (C22:0))	Heneicosanoic acid (C21:0) (additional: Behenic acid (C22:0))	Complex lipids, fatty acids and related	Fatty acids, saturated	94.5946	Untagged	4				28000058	Fatty acids, saturated	Complex lipids, fatty acids and related	Heneicosanoic acid (C21:0) (additional: Behenic acid (C22:0))	-0.9	-0.2	-0.2	0.9	-0.9	-0.2	0.9	-0.9	-0.9	-0.9	-0.9	0.9	-0.9	-0.9	-0.9	-0.9	-0.9	-0.9	-0.9	0.9	-0.9	0.9	-0.01	-0.1	-0.01
28000063	60	271	CAS-112-53-8	1	GC PR lipid	SQ	SQ_BG	TRUE	NRA	Dodecanol TMS	Dodecanol	Dodecanol	Complex lipids, fatty acids and related	Fatty alcohols	91.2162	Untagged	6				28000063	Fatty alcohols	Complex lipids, fatty acids and related	Dodecanol	-0.9	0.9	0.9	-0.9	-0.9	0.9	0.9	0.9	-0.9	-0.2	0.9	-0.9	-0.9	-0.9	-0.2	-0.2	-0.9	-0.2	-0.01	-0.9	-0.1	-0.9	0.9	-0.9	-0.01
28000069	62	281	CAS-506-30-9	1	GC PR lipid	SQ	SQ_SN	TRUE	NRA	Eicosanoic acid ME (C20:0 ME)	Eicosanoic acid (C20:0)	Eicosanoic acid (C20:0)	Complex lipids, fatty acids and related	Fatty acids, saturated	82.4324	Untagged	7				28000069	Fatty acids, saturated	Complex lipids, fatty acids and related	Eicosanoic acid (C20:0)	-0.2	-0.1	-0.9	0.9	-0.01	-0.01	-0.9	0.9	0.9	-0.9	-0.9	0.9	-0.1	0.9	-0.01	-0.1	-0.9	0.9	-0.05	-0.9	-0.9	-0.9	0.9	-0.2	-0.2
28000072	63	461	CAS-2433-96-7 , CAS-2433-96-7	1	GC PR lipid	SQ	SQ_BG	TRUE	NRA	Tricosanoic acid ME (C23:0 ME)	Tricosanoic acid (C23:0)	Tricosanoic acid (C23:0)	Complex lipids, fatty acids and related	Fatty acids, saturated	86.4865	Untagged	10				28000072	Fatty acids, saturated	Complex lipids, fatty acids and related	Tricosanoic acid (C23:0)	-0.9	0.9	0.9	-0.9	0.9	0.9	0.9	-0.05	-0.05	-0.1	-0.9	-0.1	-0.05	-0.01	-0.05	-0.2	-0.9	-0.01	-0.01	-0.2	-0.9	-0.1	-0.9	-0.1	-0.01
28000105	66	184	CAS-544-63-8	1	GC PR lipid	SQ	SQ_BG	TRUE	NRA	Myristic acid ME (C14:0 ME)	Myristic acid (C14:0)	Myristic acid (C14:0)	Complex lipids, fatty acids and related	Fatty acids, saturated	83.1081	Untagged	4				28000105	Fatty acids, saturated	Complex lipids, fatty acids and related	Myristic acid (C14:0)	-0.9	-0.9	-0.9	-0.01	-0.01	0.9	0.9	-0.9	-0.2	-0.2	-0.9	-0.9	0.9	-0.01	-0.01	-0.1	-0.9	-0.05	-0.01	-0.01	-0.01	0.9	0.9	0.9	-0.2
28000148	67	681		1	GC PR lipid	SQ	SQ_BG	TRUE	NRA	Myo-Inositol-2-monophosphate per-TMS (lipid)	myo-Inositol-2-phosphate, lipid fraction (myo-Inositolphospholipids)	myo-Inositol-2-phosphate, lipid fraction (myo-Inositolphospholipids)	Complex lipids, fatty acids and related	Phospholipid metabolites	94.5946	Untagged	7				28000148	Phospholipid metabolites	Complex lipids, fatty acids and related	myo-Inositol-2-phosphate, lipid fraction (myo-Inositolphospholipids)	-0.9	-0.2	-0.2	-0.2	0.9	0.05	0.9	-0.9	-0.05	-0.9	-0.9	0.2	-0.9	-0.05	0.9	-0.9	0.9	-0.9	-0.01	-0.01	0.9	-0.9	-0.05	0.9	-0.05
28000152	68	156	CAS-112-85-6	1	GC PR lipid	SQ	SQ_EG	TRUE	NRA	Behenic acid ME (C22:0 ME)	Behenic acid (C22:0)	Behenic acid (C22:0)	Complex lipids, fatty acids and related	Fatty acids, saturated	93.2432	Untagged	8				28000152	Fatty acids, saturated	Complex lipids, fatty acids and related	Behenic acid (C22:0)	0.9	-0.9	-0.9	-0.9	0.9	0.9	-0.9	-0.9	-0.9	-0.9	-0.1	-0.9	-0.01	-0.01	-0.2	-0.2	-0.1	-0.1	-0.01	-0.1	-0.2	-0.9	-0.9	0.9	-0.01
28000159	70	159	CAS-506-37-6	1	GC PR lipid	SQ	SQ_NG	TRUE	NRA	cis-15-Tetracosenoic acid ME (C24:[cis15]1 ME)	Nervonic acid (C24:cis[15]1)	Nervonic acid (C24:cis[15]1)	Complex lipids, fatty acids and related	Fatty acids, mono-unsaturated	90.5405	Untagged	8				28000159	Fatty acids, mono-unsaturated	Complex lipids, fatty acids and related	Nervonic acid (C24:cis[15]1)	-0.9	0.2	0.05	0.9	0.9	-0.9	0.9	0.2	0.9	-0.9	0.9	-0.1	-0.05	-0.2	-0.01	-0.9	0.9	-0.9	-0.01	-0.2	-0.2	-0.9	-0.2	-0.9	-0.01
28000470	73	2485	CAS-5129-60-2 , CAS-32844-67-0	1	GC PR lipid	SQ	SQ_EG	TRUE	NRA	14-Methyl-Pentadecanoic acid ME	Isopalmitic acid (C16:0)	Isopalmitic acid (C16:0)	Complex lipids, fatty acids and related	Fatty acids, branched	90.5405	Untagged	9				28000470	Fatty acids, branched	Complex lipids, fatty acids and related	Isopalmitic acid (C16:0)	-0.9	-0.01	-0.01	-0.05	-0.01	-0.05	0.1	0.9	-0.9	-0.01	-0.01	0.9	-0.05	-0.01	-0.01	-0.01	-0.05	0.9	-0.01	-0.01	-0.05	0.2	-0.9	0.9	-0.9
28000472	74	2175	CAS-373-49-9	1	GC PR lipid	SQ	SQ_EG	TRUE	NRA	C16[cis-9]:1 ME	Palmitoleic acid (C16:cis[9]1)	Palmitoleic acid (C16:cis[9]1)	Complex lipids, fatty acids and related	Fatty acids, mono-unsaturated	93.9189	Untagged	7				28000472	Fatty acids, mono-unsaturated	Complex lipids, fatty acids and related	Palmitoleic acid (C16:cis[9]1)	0.9	0.9	-0.9	-0.01	-0.01	0.1	0.9	-0.9	-0.9	-0.05	-0.01	-0.01	0.9	-0.01	-0.01	-0.01	-0.01	-0.01	-0.01	-0.01	-0.01	0.9	-0.9	-0.9	-0.9
28000474	76	1890	CAS-5918-29-6	1	GC PR lipid	SQ	SQ_EG	TRUE	NRA	14-Methyl-palmitic acid ME	14-Methylhexadecanoic acid	14-Methylhexadecanoic acid	Complex lipids, fatty acids and related	Fatty acids, branched	28.3784	Untagged	4				28000474	Fatty acids, branched	Complex lipids, fatty acids and related	14-Methylhexadecanoic acid	0.1	-0.2	-0.01	-0.01	-0.01	-0.05	0.9	0.2	0.9	-0.9	-0.01	0.9	0.9	-0.01	-0.9	-0.05	-0.01	0.9	-0.1	-0.9	0.2	0.2	-0.9	0.9	-0.9
28000477	77	382	CAS-506-26-3	1	GC PR lipid	SQ	SQ_BG	TRUE	NRA	g-Linolenic acid ME (C18:cis[6,9,12]3 ME)	gamma-Linolenic acid (C18:cis[6,9,12]3)	gamma-Linolenic acid (C18:cis[6,9,12]3)	Complex lipids, fatty acids and related	Fatty acids, poly-unsaturated	93.2432	Untagged	9				28000477	Fatty acids, poly-unsaturated	Complex lipids, fatty acids and related	gamma-Linolenic acid (C18:cis[6,9,12]3)	-0.9	-0.9	0.9	-0.2	-0.9	0.9	0.01	0.9	-0.05	-0.9	-0.9	-0.2	-0.05	-0.01	-0.01	-0.01	-0.9	-0.05	-0.01	-0.01	-0.01	0.9	-0.9	-0.9	-0.9
28000479	79	1896		1	GC PR lipid	SQ	SQ_NG	TRUE	NRA	17-Methyl-C18:0 ME	17-Methyloctadecanoic acid	17-Methyloctadecanoic acid	Complex lipids, fatty acids and related	Fatty acids, branched	93.2432	Untagged	9				28000479	Fatty acids, branched	Complex lipids, fatty acids and related	17-Methyloctadecanoic acid	-0.01	-0.01	-0.9	-0.05	-0.05	0.9	-0.9	-0.9	0.9	-0.01	-0.05	-0.9	-0.01	-0.01	-0.01	-0.01	-0.05	-0.2	-0.01	-0.01	-0.01	0.9	0.9	-0.9	-0.2
28000482	80	207	CAS-1783-84-2	1	GC PR lipid	SQ	SQ_NG	TRUE	NRA	DGLA ME (C20:cis[8,11,14]3 ME)	dihomo-gamma-Linolenic acid (C20:cis[8,11,14]3)	dihomo-gamma-Linolenic acid (C20:cis[8,11,14]3)	Complex lipids, fatty acids and related	Fatty acids, poly-unsaturated	92.5676	Untagged	8				28000482	Fatty acids, poly-unsaturated	Complex lipids, fatty acids and related	dihomo-gamma-Linolenic acid (C20:cis[8,11,14]3)	0.1	0.2	-0.9	-0.01	0.9	0.01	0.05	0.01	0.2	-0.2	-0.01	-0.05	-0.9	-0.01	-0.05	-0.01	-0.01	-0.9	-0.05	-0.05	-0.01	0.9	-0.9	-0.2	-0.9
28000485	81	1000074		2	GC PR lipid	SQ	SQ_BG	TRUE	NRA	Eicosaenoic acid ME (C20:1 ME)	Eicosaenoic acid (C20:1) No 02	Eicosaenoic acid (C20:1) No 02	Complex lipids, fatty acids and related	Fatty acids, mono-unsaturated	93.2432	Untagged	8				28000485	Fatty acids, mono-unsaturated	Complex lipids, fatty acids and related	Eicosaenoic acid (C20:1) No 02	0.9	-0.9	-0.9	-0.01	-0.01	-0.1	0.1	0.9	-0.9	0.9	0.9	0.9	0.9	-0.2	-0.05	-0.9	0.9	-0.9	-0.9	-0.1	-0.05	0.1	0.9	0.9	0.1
28000491	83	1684		1	GC PR lipid	SQ	SQ_SN	TRUE	NRA	threo-Sphingosine 3TMS	threo-Sphingosine (d18:1) (additional: Sphingolipids)	threo-Sphingosine (d18:1) (additional: Sphingolipids)	Complex lipids, fatty acids and related	Sphingolipids	57.4324	Untagged	7				28000491	Sphingolipids	Complex lipids, fatty acids and related	threo-Sphingosine (d18:1) (additional: Sphingolipids)	0.9	0.9	0.9	-0.9	0.9	0.9	-0.9	0.9	0.9	-0.9	-0.1	-0.9	-0.2	-0.01	-0.05	-0.9	-0.2	-0.2	0.9	-0.2	-0.01	0.9	0.9	-0.01	-0.1
28000493	84	2496	CAS-24880-45-3	1	GC PR lipid	SQ	SQ_SN	TRUE	NRA	Docosapentaenoic acid ME (C22:cis[7,10,13,16,19]5 ME)	Docosapentaenoic acid (C22:cis[7,10,13,16,19]5)	Docosapentaenoic acid (C22:cis[7,10,13,16,19]5)	Complex lipids, fatty acids and related	Fatty acids, poly-unsaturated	93.2432	Untagged	9				28000493	Fatty acids, poly-unsaturated	Complex lipids, fatty acids and related	Docosapentaenoic acid (C22:cis[7,10,13,16,19]5)	0.9	-0.9	-0.9	-0.9	-0.9	0.9	0.2	-0.05	-0.01	-0.1	-0.05	-0.05	-0.01	-0.01	-0.01	-0.01	-0.01	-0.01	-0.01	-0.05	-0.01	-0.9	-0.2	-0.9	-0.1
28000494	85	1000083		2	GC PR lipid	SQ	SQ_BG	TRUE	NRA	5-O-Methyl-Sphingosine (cyclic) 2TMS	5-O-Methylsphingosine (d18:1) (additional: Sphingolipids, erythro-Sphingosine (d18:1), threo-Sphingosine (d18:1))	5-O-Methylsphingosine (d18:1) (additional: Sphingolipids, erythro-Sphingosine (d18:1), threo-Sphingosine (d18:1))	Complex lipids, fatty acids and related	Sphingolipids	50	Untagged	7				28000494	Sphingolipids	Complex lipids, fatty acids and related	5-O-Methylsphingosine (d18:1) (additional: Sphingolipids, erythro-Sphingosine (d18:1), threo-Sphingosine (d18:1))	-0.9	0.01	0.01	-0.9	0.9	0.9	-0.9	-0.9	-0.9	-0.2	-0.9	-0.01	-0.05	-0.1	-0.01	-0.2	-0.2	-0.01	0.9	-0.2	-0.05	0.9	-0.9	-0.01	-0.9
28000495	86	1672	CAS-123-78-4	1	GC PR lipid	SQ	SQ_BG	TRUE	NRA	erythro-Sphingosine 3TMS	erythro-Sphingosine (d18:1) (additional: Sphingolipids)	erythro-Sphingosine (d18:1) (additional: Sphingolipids)	Complex lipids, fatty acids and related	Sphingolipids	87.1622	Untagged	6				28000495	Sphingolipids	Complex lipids, fatty acids and related	erythro-Sphingosine (d18:1) (additional: Sphingolipids)	-0.9	0.05	0.01	-0.9	0.9	0.9	-0.9	-0.9	-0.9	-0.9	-0.9	-0.01	-0.9	-0.9	-0.01	-0.9	-0.9	-0.01	-0.9	-0.9	-0.9	0.2	0.9	-0.01	-0.05
28000830	90	2069	CAS-112-79-8	1	GC PR lipid	SQ	SQ_KORR	TRUE	NRA	Elaidic acid ME	Elaidic acid (C18:trans[9]1)	Elaidic acid (C18:trans[9]1)	Complex lipids, fatty acids and related	Fatty acids, mono-unsaturated	10.1351	Untagged	6				28000830	Fatty acids, mono-unsaturated	Complex lipids, fatty acids and related	Elaidic acid (C18:trans[9]1)				-0.9	-0.01	-0.05	0.9	0.9	-0.9
28001194	91	523		1	GC PR lipid	SQ	SQ_BG	TRUE	NRA	myo-Inositol 6OTMS (lipid)	myo-Inositol, lipid fraction	myo-Inositol, lipid fraction	Complex lipids, fatty acids and related	Glycolipids	94.5946	Untagged	9				28001194	Glycolipids	Complex lipids, fatty acids and related	myo-Inositol, lipid fraction	-0.1	-0.9	0.1	-0.9	0.9	0.9	-0.2	-0.05	-0.9	-0.2	-0.9	-0.2	-0.01	-0.2	-0.05	-0.9	-0.9	-0.01	-0.01	-0.01	-0.05	0.9	-0.9	-0.9	-0.01
38000038	106	72	CAS-56-81-5	1	GC PR polar	SQ	SQ_BG	TRUE	NRA	Glycerol 3TMS	Glycerol, polar fraction	Glycerol, polar fraction	Complex lipids, fatty acids and related	Lipid precursors	99.3243	Untagged	5				38000038	Lipid precursors	Complex lipids, fatty acids and related	Glycerol, polar fraction	-0.9	-0.9	0.9	-0.05	-0.2	0.9	0.9	0.9	-0.9	-0.2	-0.9	-0.9	0.9	-0.9	0.9	-0.05	-0.9	-0.2	-0.2	-0.9	0.9	-0.9	-0.2	-0.9	-0.05
38000053	112	89	CAS-57-03-4	1	GC PR polar	SQ	SQ_KORR	TRUE	NRA	Glycerol-3-phosphate 4TMS (polar)	Glycerol-3-phosphate, polar fraction	Glycerol-3-phosphate, polar fraction	Complex lipids, fatty acids and related	Lipid precursors	96.6216	Untagged	4				38000053	Lipid precursors	Complex lipids, fatty acids and related	Glycerol-3-phosphate, polar fraction	0.9	0.9	-0.9	0.01	0.01	-0.9	-0.9	-0.9	0.9	0.05	0.9	0.9	0.2	0.01	0.01	0.05	-0.9	0.9	-0.9	0.9	-0.9	0.9	-0.9	-0.1	0.9
68000001	190	1000020		2	LC PR lipid	SQ	SQ_BG	TRUE	NH	18:2-Lyso PC (Na-Addukt)	Lysophosphatidylcholine (C18:2)	Lysophosphatidylcholine (C18:2)	Complex lipids, fatty acids and related	Lysophosphatidylcholines	97.2973	Untagged	4				68000001	Lysophosphatidylcholines	Complex lipids, fatty acids and related	Lysophosphatidylcholine (C18:2)	-0.9	-0.9	0.9	-0.01	-0.9	0.2	-0.05	-0.01	-0.9	-0.9	0.2	-0.9	0.9	-0.9	0.9	0.9	0.9	-0.1	-0.9	0.9	-0.9	-0.9	-0.9	-0.9	0.9
68000002	191	1000291		3	LC PR lipid	SQ	SQ_BG	TRUE	NH	Lysophosphatidylethanolamine (C22:5)	Lysophosphatidylethanolamine (C22:5)	Lysophosphatidylethanolamine (C22:5)	Complex lipids, fatty acids and related	Lysophosphatidylethanolamines	97.2973	Untagged	5				68000002	Lysophosphatidylethanolamines	Complex lipids, fatty acids and related	Lysophosphatidylethanolamine (C22:5)	-0.1	-0.9	0.9	-0.9	0.9	0.2	0.9	0.1	0.9	-0.1	0.9	-0.9	-0.9	-0.9	0.9	-0.01	-0.9	0.9	-0.9	0.9	0.9	-0.9	0.9	0.1	-0.9
68000003	192	1000093	CAS-17364-16-8	3	LC PR lipid	SQ	SQ_BG	TRUE	NH	16:0 Lyso PC (Ca2+-Addukt)	Lysophosphatidylcholine (C16:0)	Lysophosphatidylcholine (C16:0)	Complex lipids, fatty acids and related	Lysophosphatidylcholines	97.2973	Untagged	5				68000003	Lysophosphatidylcholines	Complex lipids, fatty acids and related	Lysophosphatidylcholine (C16:0)	-0.9	-0.9	0.9	0.9	0.05	0.2	-0.9	-0.2	-0.9	-0.05	-0.9	-0.2	-0.01	-0.9	0.9	0.9	0.9	-0.9	-0.9	-0.9	0.9	-0.2	-0.9	-0.9	-0.2
68000005	194	1000091	CAS-19420-56-5	2	LC PR lipid	SQ	SQ_BG	TRUE	NH	18:1 Lyso PC	Lysophosphatidylcholine (C18:1)	Lysophosphatidylcholine (C18:1)	Complex lipids, fatty acids and related	Lysophosphatidylcholines	97.2973	Untagged	7				68000005	Lysophosphatidylcholines	Complex lipids, fatty acids and related	Lysophosphatidylcholine (C18:1)	-0.9	-0.9	-0.9	0.9	0.9	-0.9	0.9	-0.9	-0.9	-0.9	-0.9	-0.9	-0.01	-0.2	-0.1	-0.9	-0.9	-0.9	0.9	0.9	-0.9	-0.9	-0.9	-0.9	0.9
68000006	195	1000090	CAS-19420-57-6	2	LC PR lipid	SQ	SQ_BG	TRUE	NH	18:0 Lyso PC (Na-Addukt)	Lysophosphatidylcholine (C18:0)	Lysophosphatidylcholine (C18:0)	Complex lipids, fatty acids and related	Lysophosphatidylcholines	97.2973	Untagged	5				68000006	Lysophosphatidylcholines	Complex lipids, fatty acids and related	Lysophosphatidylcholine (C18:0)	-0.9	-0.2	-0.9	0.9	-0.9	-0.2	0.9	0.05	0.1	-0.2	-0.9	0.9	-0.9	0.9	-0.9	-0.9	0.9	0.05	-0.05	-0.9	-0.9	-0.9	-0.9	-0.9	-0.9
68000007	196	1000167		3	LC PR lipid	SQ	SQ_BG	TRUE	NH	Sphingomyelin (d18:2,C16:0)	Sphingomyelin (d18:2,C16:0)	Sphingomyelin (d18:2,C16:0)	Complex lipids, fatty acids and related	Sphingomyelins	97.2973	Untagged	8				68000007	Sphingomyelins	Complex lipids, fatty acids and related	Sphingomyelin (d18:2,C16:0)	-0.05	-0.9	0.2	-0.9	0.9	0.2	-0.01	0.9	0.01	-0.05	-0.9	-0.2	-0.05	-0.2	-0.9	-0.05	-0.01	-0.9	-0.9	-0.9	-0.1	-0.9	-0.9	-0.05	-0.05
68000009	198	1000168		3	LC PR lipid	SQ	SQ_BG	TRUE	NH	Sphingomyelin (d18:2,C18:0)	Sphingomyelin (d18:2,C18:0)	Sphingomyelin (d18:2,C18:0)	Complex lipids, fatty acids and related	Sphingomyelins	97.2973	Untagged	3				68000009	Sphingomyelins	Complex lipids, fatty acids and related	Sphingomyelin (d18:2,C18:0)	0.1	0.9	-0.2	-0.1	-0.01	-0.05	0.9	0.2	0.9	0.9	-0.2	-0.9	0.9	-0.2	-0.05	-0.9	-0.2	-0.9	-0.05	-0.1	-0.9	0.9	0.9	0.9	-0.9
68000010	199	1000029		2	LC PR lipid	SQ	SQ_BG	TRUE	NH	PC (C16:1, C18:2)	Phosphatidylcholine (C16:1,C18:2)	Phosphatidylcholine (C16:1,C18:2)	Complex lipids, fatty acids and related	Phosphatidylcholines	97.2973	Untagged	6				68000010	Phosphatidylcholines	Complex lipids, fatty acids and related	Phosphatidylcholine (C16:1,C18:2)	0.9	0.9	0.9	-0.01	-0.05	0.9	-0.9	-0.05	-0.05	0.9	-0.9	-0.9	0.9	-0.05	-0.1	-0.9	-0.2	-0.01	-0.1	-0.2	-0.9	0.9	0.9	0.9	0.9
68000011	200	1000027		2	LC PR lipid	SQ	SQ_BG	TRUE	NH	PC (C16:0, C22:6 + C18:2, C20:4)	Phosphatidylcholine (C16:0,C22:6) (additional: Phosphatidylcholine (C18:2,C20:4))	Phosphatidylcholine (C16:0,C22:6) (additional: Phosphatidylcholine (C18:2,C20:4))	Complex lipids, fatty acids and related	Phosphatidylcholines	97.2973	Untagged	3				68000011	Phosphatidylcholines	Complex lipids, fatty acids and related	Phosphatidylcholine (C16:0,C22:6) (additional: Phosphatidylcholine (C18:2,C20:4))	0.2	0.05	0.9	0.05	0.01	0.9	-0.9	0.2	0.05	0.9	-0.9	-0.9	-0.01	-0.05	-0.1	-0.9	-0.05	-0.9	0.9	0.9	-0.9	0.9	-0.9	-0.9	0.9
68000012	201	1000032		2	LC PR lipid	SQ	SQ_BG	TRUE	NH	PC (C38:5)	Phosphatidylcholine No 02	Phosphatidylcholine No 02	Complex lipids, fatty acids and related	Phosphatidylcholines	97.2973	Untagged	6				68000012	Phosphatidylcholines	Complex lipids, fatty acids and related	Phosphatidylcholine No 02	-0.9	-0.9	-0.9	0.1	0.1	0.9	0.9	-0.9	-0.9	-0.2	-0.9	-0.9	-0.01	-0.05	-0.05	-0.05	-0.1	-0.05	-0.05	-0.9	-0.9	-0.9	0.9	-0.9	-0.9
68000013	202	1000024		2	LC PR lipid	SQ	SQ_BG	TRUE	NH	PC (C16:0, C18:2)	Phosphatidylcholine (C16:0,C18:2)	Phosphatidylcholine (C16:0,C18:2)	Complex lipids, fatty acids and related	Phosphatidylcholines	97.2973	Untagged	3				68000013	Phosphatidylcholines	Complex lipids, fatty acids and related	Phosphatidylcholine (C16:0,C18:2)	-0.9	0.1	0.01	-0.05	-0.01	-0.9	0.9	-0.9	-0.9	-0.9	0.9	-0.05	0.05	0.9	-0.01	-0.9	0.9	-0.05	0.9	0.2	-0.9	0.9	0.9	-0.9	0.1
68000014	203	1000026		2	LC PR lipid	SQ	SQ_BG	TRUE	NH	PC (C16:0, C20:3 + C18:1, C18:2)	Phosphatidylcholine (C18:1,C18:2) (additional: Phosphatidylcholine (C16:0,C20:3))	Phosphatidylcholine (C18:1,C18:2) (additional: Phosphatidylcholine (C16:0,C20:3))	Complex lipids, fatty acids and related	Phosphatidylcholines	97.2973	Untagged	5				68000014	Phosphatidylcholines	Complex lipids, fatty acids and related	Phosphatidylcholine (C18:1,C18:2) (additional: Phosphatidylcholine (C16:0,C20:3))	-0.9	-0.9	0.9	-0.1	-0.9	0.9	-0.05	-0.9	0.2	-0.9	0.9	-0.9	-0.9	-0.1	-0.1	0.9	-0.9	-0.9	0.9	0.9	-0.9	0.9	0.9	0.9	0.9
68000015	204	1000521		3	LC PR lipid	SQ	SQ_BG	TRUE	NH	Ethanolamine plasmalogen (C39:5) (additional: Choline plasmalogen (C36:5))	Ethanolamine plasmalogen (C39:5) (additional: Choline plasmalogen (C36:5))	Ethanolamine plasmalogen (C39:5) (additional: Choline plasmalogen (C36:5))	Complex lipids, fatty acids and related	Plasmalogens and other ether lipids	97.2973	Untagged	4				68000015	Plasmalogens and other ether lipids	Complex lipids, fatty acids and related	Ethanolamine plasmalogen (C39:5) (additional: Choline plasmalogen (C36:5))	-0.9	0.9	0.9	0.01	0.01	0.9	-0.05	-0.05	-0.9	-0.9	0.9	-0.9	-0.01	0.9	-0.9	0.9	-0.9	-0.2	-0.9	-0.9	-0.9	-0.9	-0.9	0.9	-0.9
68000016	205	1000023	CAS-63-89-8	2	LC PR lipid	SQ	SQ_BG	TRUE	NH	PC (C16:0, C16:0)	Phosphatidylcholine (C16:0,C16:0)	Phosphatidylcholine (C16:0,C16:0)	Complex lipids, fatty acids and related	Phosphatidylcholines	97.2973	Untagged	9				68000016	Phosphatidylcholines	Complex lipids, fatty acids and related	Phosphatidylcholine (C16:0,C16:0)	0.9	0.9	-0.9	0.1	0.01	0.1	-0.05	-0.01	-0.9	0.9	-0.9	-0.9	-0.05	-0.1	-0.9	0.1	-0.9	-0.2	-0.01	-0.1	-0.9	0.9	-0.2	-0.9	-0.1
68000018	207	1000096	CAS-97802-56-7	2	LC PR lipid	SQ	SQ_BG	TRUE	NH	C18(Plasm)-20:4 PC	Choline plasmalogen (C18-vinyl,C20:4)	Choline plasmalogen (C18-vinyl,C20:4)	Complex lipids, fatty acids and related	Plasmalogens and other ether lipids	97.2973	Untagged	6				68000018	Plasmalogens and other ether lipids	Complex lipids, fatty acids and related	Choline plasmalogen (C18-vinyl,C20:4)	0.9	0.9	0.9	0.01	0.05	-0.9	-0.9	-0.05	-0.1	0.9	0.9	-0.9	-0.05	-0.9	-0.9	0.9	0.9	-0.05	0.9	-0.9	0.9	-0.9	-0.9	0.9	0.2
68000019	208	1000034		2	LC PR lipid	SQ	SQ_BG	TRUE	NH	Phosphatidylcholine (C18:0, C20:4)	Phosphatidylcholine (C18:0,C20:4)	Phosphatidylcholine (C18:0,C20:4)	Complex lipids, fatty acids and related	Phosphatidylcholines	97.2973	Untagged	5				68000019	Phosphatidylcholines	Complex lipids, fatty acids and related	Phosphatidylcholine (C18:0,C20:4)	0.01	0.05	-0.9	-0.9	-0.9	0.9	0.2	0.2	-0.9	0.2	-0.1	-0.2	0.05	-0.2	-0.9	0.9	-0.9	0.9	-0.9	-0.9	-0.9	-0.9	-0.9	-0.05	-0.9
68000022	211	1000162		3	LC PR lipid	SQ	SQ_BG	TRUE	NH	Sphingomyelin (d18:1,C23:0)	Sphingomyelin (d18:1,C23:0) (additional: Boc-N-Me-D-Phe-OH (Pep4))	Sphingomyelin (d18:1,C23:0) (additional: Boc-N-Me-D-Phe-OH (Pep4))	Complex lipids, fatty acids and related	Sphingomyelins	97.2973	Untagged	3				68000022	Sphingomyelins	Complex lipids, fatty acids and related	Sphingomyelin (d18:1,C23:0) (additional: Boc-N-Me-D-Phe-OH (Pep4))	-0.9	-0.9	0.9	-0.9	0.9	0.9	0.05	0.05	-0.9	-0.9	-0.9	-0.9	-0.2	-0.2	-0.9	-0.05	-0.9	-0.9	-0.9	-0.9	-0.9	-0.9	0.9	0.9	-0.9
68000026	215	1000002		3	LC PR lipid	SQ	SQ_BG	TRUE	NH	DAG (C18:1, C18:2) Na-Addukt	DAG (C18:1,C18:2)	DAG (C18:1,C18:2)	Complex lipids, fatty acids and related	Diacylglycerols	97.2973	Untagged	8				68000026	Diacylglycerols	Complex lipids, fatty acids and related	DAG (C18:1,C18:2)	-0.9	-0.9	0.9	0.9	-0.01	-0.01	0.01	0.9	-0.01	-0.2	-0.9	-0.9	-0.05	-0.05	-0.01	-0.01	-0.9	-0.01	-0.01	-0.9	-0.1	0.9	-0.9	-0.9	-0.9
68000029	218	1000047		2	LC PR lipid	SQ	SQ_BG	TRUE	NH	TAG (C18:2, C18:2) (sum of 10 TAG's) (DAG-Fragment)	TAG (C18:2,C18:2)	TAG (C18:2,C18:2)	Complex lipids, fatty acids and related	Triacylglycerols	97.2973	Untagged	9				68000029	Triacylglycerols	Complex lipids, fatty acids and related	TAG (C18:2,C18:2)	-0.9	-0.9	-0.9	-0.9	-0.01	-0.01	0.01	0.05	-0.05	-0.9	-0.9	-0.9	-0.05	-0.05	-0.01	-0.01	0.9	-0.2	-0.2	-0.9	-0.9	-0.9	0.9	0.9	-0.9
68000030	219	1000048		2	LC PR lipid	SQ	SQ_BG	TRUE	NH	TAG (C16:0, C18:2) (sum of 11 TAG's) (DAG-Fragment)	TAG (C16:0,C18:2)	TAG (C16:0,C18:2)	Complex lipids, fatty acids and related	Triacylglycerols	97.2973	Untagged	3				68000030	Triacylglycerols	Complex lipids, fatty acids and related	TAG (C16:0,C18:2)	-0.9	0.9	0.9	-0.05	-0.01	-0.9	0.01	0.01	-0.9	-0.9	-0.9	-0.9	-0.9	-0.1	-0.05	-0.01	-0.9	-0.2	-0.9	-0.9	-0.9	-0.9	0.9	0.9	0.9
68000032	220	1000049		2	LC PR lipid	SQ	SQ_BG	TRUE	NH	TAG (C18:1, C18:2) (sum of 8 TAG's) (DAG-Fragment)	TAG (C18:1,C18:2)	TAG (C18:1,C18:2)	Complex lipids, fatty acids and related	Triacylglycerols	97.2973	Untagged	8				68000032	Triacylglycerols	Complex lipids, fatty acids and related	TAG (C18:1,C18:2)	-0.9	-0.9	0.9	-0.01	-0.01	-0.05	0.01	0.05	-0.9	-0.9	-0.9	-0.9	-0.9	-0.01	-0.01	-0.01	-0.9	-0.9	-0.1	-0.9	-0.2	0.9	0.9	0.9	-0.9
68000035	223	1000050		3	LC PR lipid	SQ	SQ_BG	TRUE	NH	Cholestadien	Cholesterylester, total	Cholesterylester, total	Complex lipids, fatty acids and related	Cholesterylesters	97.2973	Untagged	8				68000035	Cholesterylesters	Complex lipids, fatty acids and related	Cholesterylester, total	0.9	-0.9	-0.9	0.9	-0.05	-0.01	0.9	0.1	0.9	-0.2	-0.2	-0.9	-0.05	-0.1	-0.01	-0.05	-0.9	0.9	-0.05	-0.1	-0.05	0.9	0.9	0.9	0.9
68000040	228	1000021		2	LC PR lipid	SQ	SQ_BG	FALSE	NH	Lyso PC (C20:4)	Lysophosphatidylcholine (C20:4)	Lysophosphatidylcholine (C20:4)	Complex lipids, fatty acids and related	Lysophosphatidylcholines	97.2973	Untagged	1				68000040	Lysophosphatidylcholines	Complex lipids, fatty acids and related	Lysophosphatidylcholine (C20:4)	-0.9	0.05	0.05	-0.01	-0.01	0.1	-0.05	-0.9	0.2	0.9	0.9	-0.1	0.9	-0.01	-0.01	0.9	-0.2	-0.05	-0.9	0.9	0.9	0.9	0.9	-0.9	-0.9
68000041	229	1000051		2	LC PR lipid	SQ	SQ_BG	TRUE	NH	TAG (C16:0, C16:1) and TAG (C14:0, C18:1)	TAG (C16:0,C16:1)	TAG (C16:0,C16:1)	Complex lipids, fatty acids and related	Triacylglycerols	97.2973	Untagged	7				68000041	Triacylglycerols	Complex lipids, fatty acids and related	TAG (C16:0,C16:1)	-0.2	-0.9	0.9	-0.01	-0.01	0.9	0.01	0.2	-0.2	-0.01	-0.01	-0.05	-0.01	-0.01	-0.01	-0.01	-0.05	-0.01	-0.01	-0.01	-0.01	0.9	-0.9	-0.9	-0.9
68000043	231	1000052		2	LC PR lipid	SQ	SQ_BG	TRUE	NH	TAG (C18:2, C18:3) (sum of 9 TAG's) (DAG-Fragment)	TAG (C18:2,C18:3)	TAG (C18:2,C18:3)	Complex lipids, fatty acids and related	Triacylglycerols	97.2973	Untagged	9				68000043	Triacylglycerols	Complex lipids, fatty acids and related	TAG (C18:2,C18:3)	-0.9	-0.9	0.9	-0.01	-0.01	0.9	0.01	0.01	0.9	-0.05	-0.1	-0.2	-0.05	-0.01	-0.01	-0.01	-0.9	-0.9	-0.01	-0.05	-0.01	0.9	0.9	0.9	0.9
68000045	233	1000133	CAS-604-34-2	2	LC PR lipid	SQ	SQ_BG	FALSE	NH	CE(C20:4) (Na-Addukt)	Cholesterylester C20:4	Cholesterylester C20:4	Complex lipids, fatty acids and related	Cholesterylesters	97.2973	Untagged	7				68000045	Cholesterylesters	Complex lipids, fatty acids and related	Cholesterylester C20:4	0.9	0.9	-0.9	0.01	0.01	0.9	-0.01	-0.05	0.1	0.01	0.01	0.01	0.1	0.01	0.01	0.01	0.1	0.01	0.01	0.2	0.01	-0.9	-0.9	0.9	-0.9
68000046	234	1000040		2	LC PR lipid	SQ	SQ_BG	TRUE	NH	SM (d18:1, C16:0)	Sphingomyelin (d18:1,C16:0)	Sphingomyelin (d18:1,C16:0)	Complex lipids, fatty acids and related	Sphingomyelins	97.2973	Untagged	5				68000046	Sphingomyelins	Complex lipids, fatty acids and related	Sphingomyelin (d18:1,C16:0)	-0.9	-0.9	0.9	-0.9	0.1	0.05	-0.2	-0.9	0.9	0.9	0.9	0.9	-0.2	-0.9	0.9	-0.9	-0.2	-0.9	0.01	-0.9	0.9	0.9	0.9	0.9	0.9
68000047	235	1000522		3	LC PR lipid	SQ	SQ_BG	TRUE	NH	Ethanolamine plasmalogen (C39:4) (additional: Choline plasmalogen (C36:4))	Ethanolamine plasmalogen (C39:4) (additional: Choline plasmalogen (C36:4))	Ethanolamine plasmalogen (C39:4) (additional: Choline plasmalogen (C36:4))	Complex lipids, fatty acids and related	Plasmalogens and other ether lipids	97.2973	Untagged	3				68000047	Plasmalogens and other ether lipids	Complex lipids, fatty acids and related	Ethanolamine plasmalogen (C39:4) (additional: Choline plasmalogen (C36:4))	-0.9	-0.9	0.9	0.9	0.9	0.9	-0.1	-0.01	-0.9	-0.9	-0.9	-0.9	-0.01	-0.05	-0.05	0.9	-0.9	-0.1	-0.9	-0.9	-0.9	-0.9	-0.9	-0.9	-0.9
68000050	238	1000017		2	LC PR lipid	SQ	SQ_BG	TRUE	NH	PC (C18:0, C18:2)	Phosphatidylcholine (C18:0,C18:2)	Phosphatidylcholine (C18:0,C18:2)	Complex lipids, fatty acids and related	Phosphatidylcholines	97.2973	Untagged	2				68000050	Phosphatidylcholines	Complex lipids, fatty acids and related	Phosphatidylcholine (C18:0,C18:2)	0.9	0.9	0.9	-0.9	0.1	0.05	-0.9	0.9	0.2	0.9	0.9	-0.9	-0.2	-0.05	-0.9	0.2	0.9	0.9	0.9	0.9	-0.9	0.9	-0.9	-0.9	0.9
68000051	239	1000084		2	LC PR lipid	SQ	SQ_BG	TRUE	NH	Phosphatidylcholine (C18:0, C18:1)	Phosphatidylcholine (C18:0,C18:1)	Phosphatidylcholine (C18:0,C18:1)	Complex lipids, fatty acids and related	Phosphatidylcholines	97.2973	Untagged	6				68000051	Phosphatidylcholines	Complex lipids, fatty acids and related	Phosphatidylcholine (C18:0,C18:1)	-0.9	-0.9	-0.9	-0.9	0.2	0.2	-0.1	-0.9	0.9	-0.9	-0.9	0.9	-0.1	-0.2	0.9	0.9	-0.9	0.9	-0.1	-0.9	-0.9	-0.9	-0.9	-0.9	-0.9
68000053	241	1000288		3	LC PR lipid	SQ	SQ_BG	TRUE	NH	PC C38:3	Phosphatidylcholine (C18:0,C20:3) (additional: Phosphatidylcholine (C20:1,C18:2), Phosphatidylcholine (C20:2,C18:1))	Phosphatidylcholine (C18:0,C20:3) (additional: Phosphatidylcholine (C20:1,C18:2), Phosphatidylcholine (C20:2,C18:1))	Complex lipids, fatty acids and related	Phosphatidylcholines	97.2973	Untagged	6				68000053	Phosphatidylcholines	Complex lipids, fatty acids and related	Phosphatidylcholine (C18:0,C20:3) (additional: Phosphatidylcholine (C20:1,C18:2), Phosphatidylcholine (C20:2,C18:1))	0.9	-0.9	-0.9	-0.9	-0.9	-0.9	-0.2	0.9	0.1	-0.9	-0.9	0.9	-0.2	-0.1	-0.1	0.9	-0.9	0.2	-0.9	-0.9	-0.9	0.9	-0.9	-0.9	0.9
68000054	242	1000042		3	LC PR lipid	SQ	SQ_BG	TRUE	NH	Sphingomyelin (d18:1 C24:0)	Sphingomyelin (d18:1,C24:0)	Sphingomyelin (d18:1,C24:0)	Complex lipids, fatty acids and related	Sphingomyelins	97.2973	Untagged	2				68000054	Sphingomyelins	Complex lipids, fatty acids and related	Sphingomyelin (d18:1,C24:0)	0.9	0.9	-0.9	0.1	-0.9	-0.05	-0.2	-0.9	0.2	-0.9	-0.9	0.9	-0.05	-0.2	-0.05	0.9	-0.9	-0.9	-0.9	-0.9	-0.9	0.9	0.9	-0.9	-0.9
68000055	243	1000018		2	LC PR lipid	SQ	SQ_BG	TRUE	NH	PC (C18:0, C22:6)	Phosphatidylcholine (C18:0,C22:6)	Phosphatidylcholine (C18:0,C22:6)	Complex lipids, fatty acids and related	Phosphatidylcholines	97.2973	Untagged	4				68000055	Phosphatidylcholines	Complex lipids, fatty acids and related	Phosphatidylcholine (C18:0,C22:6)	-0.9	-0.9	0.9	0.01	0.05	-0.9	-0.9	0.9	0.9	-0.9	-0.9	-0.9	-0.01	0.9	-0.9	-0.2	-0.9	-0.9	-0.05	-0.9	-0.9	0.9	-0.01	-0.2	-0.1
68000057	245	1000285		3	LC PR lipid	SQ	SQ_BG	TRUE	NH	TAG C52:3	TAG (C16:0,C18:1,C18:3) (additional: TAG (C16:0,C18:2,C18:2), TAG (C16:1,C18:1,C18:2))	TAG (C16:0,C18:1,C18:3) (additional: TAG (C16:0,C18:2,C18:2), TAG (C16:1,C18:1,C18:2))	Complex lipids, fatty acids and related	Triacylglycerols	97.2973	Untagged	8				68000057	Triacylglycerols	Complex lipids, fatty acids and related	TAG (C16:0,C18:1,C18:3) (additional: TAG (C16:0,C18:2,C18:2), TAG (C16:1,C18:1,C18:2))	0.9	-0.9	-0.9	-0.2	-0.01	-0.01	0.01	0.01	0.9	-0.9	-0.9	-0.9	-0.9	-0.2	-0.01	-0.05	-0.9	-0.9	-0.1	-0.9	-0.9	0.9	0.9	0.9	0.9
68000058	246	1000342		3	LC PR lipid	SQ	SQ_BG	TRUE	NH	TAG (C18:1,C18:2,C18:3); TAG (C16:0,C18:2,C20:4); TAG (C16:0,C18:1,C20:5)	TAG (C18:1,C18:2,C18:3) (additional: TAG (C16:0,C18:1,C20:5), TAG (C16:0,C18:2,C20:4))	TAG (C18:1,C18:2,C18:3) (additional: TAG (C16:0,C18:1,C20:5), TAG (C16:0,C18:2,C20:4))	Complex lipids, fatty acids and related	Triacylglycerols	97.2973	Untagged	10				68000058	Triacylglycerols	Complex lipids, fatty acids and related	TAG (C18:1,C18:2,C18:3) (additional: TAG (C16:0,C18:1,C20:5), TAG (C16:0,C18:2,C20:4))	-0.9	-0.9	0.9	-0.2	-0.01	-0.2	0.01	0.1	-0.9	-0.9	-0.9	-0.9	-0.05	-0.01	-0.01	-0.01	-0.9	-0.2	-0.05	-0.9	-0.1	0.9	0.9	0.9	-0.9
18000245	21	135	CAS-617-48-1 , CAS-6915-15-7	1	LC PR polar	SQ	SQ_BG	TRUE		Malate	Malate	Malate	Energy metabolism and related	Citrate cycle	98.6486	Untagged	7				18000245	Citrate cycle	Energy metabolism and related	Malate	0.05	0.01	0.05	0.01	0.9	-0.05	-0.2	-0.01	-0.01	0.01	0.9	-0.2	0.1	0.01	-0.1	0.01	-0.9	-0.01	0.9	0.9	-0.9	0.05	0.9	-0.9	0.05
18000251	22	2078	CAS-643-13-0	1	LC PR polar	SQ	SQ_BG	TRUE		Fructose-6-phosphate	Fructose-6-phosphate (additional: Glucose-6-phosphate, myo-Inositol-1-phosphate, myo-Inositol-2-phosphate, myo-Inositol-4-phosphate)	Fructose-6-phosphate (additional: Glucose-6-phosphate, myo-Inositol-1-phosphate, myo-Inositol-2-phosphate, myo-Inositol-4-phosphate)	Energy metabolism and related	Glycolysis/Gluconeogenesis	98.6486	Untagged	10				18000251	Glycolysis/Gluconeogenesis	Energy metabolism and related	Fructose-6-phosphate (additional: Glucose-6-phosphate, myo-Inositol-1-phosphate, myo-Inositol-2-phosphate, myo-Inositol-4-phosphate)	-0.9	0.2	0.1	0.01	0.2	-0.01	-0.9	-0.2	-0.9	0.05	0.05	0.9	0.9	0.01	0.9	0.05	0.1	-0.9	0.2	0.2	0.9	0.9	0.9	-0.1	0.9
38000085	122	63	CAS-50-21-5 , CAS-113-21-3	1	GC PR polar	SQ	SQ_BG	TRUE	NRA	Lactate 2TMS	Lactate	Lactate	Energy metabolism and related	Glycolysis/Gluconeogenesis	99.3243	Untagged	7				38000085	Glycolysis/Gluconeogenesis	Energy metabolism and related	Lactate	-0.9	0.05	0.05	0.01	-0.2	-0.01	-0.9	-0.01	-0.01	0.05	0.01	0.9	0.9	0.01	-0.01	0.9	0.9	-0.01	0.9	0.05	0.9	0.9	-0.9	-0.9	0.9
38001741	157	2331	CAS-820-11-1	1	GC PR polar	SQ	SQ_EG	TRUE	NRA	3-Phosphoglyceric acid 4TMS	3-Phosphoglycerate (3-PGA)	3-Phosphoglycerate (3-PGA)	Energy metabolism and related	Glycolysis/Gluconeogenesis	99.3243	Untagged	11				38001741	Glycolysis/Gluconeogenesis	Energy metabolism and related	3-Phosphoglycerate (3-PGA)	-0.2	0.9	0.2	0.01	0.01	-0.01	-0.9	-0.01	-0.2	0.9	0.1	0.9	-0.01	0.01	0.9	-0.9	-0.9	-0.01	-0.9	0.9	-0.9	0.01	0.9	-0.05	0.01
58000130	178	133	CAS-110-15-6	1	LC PR polar	SQ	SQ_BG	TRUE	NH	Succinic acid	Succinate	Succinate	Energy metabolism and related	Citrate cycle	98.6486	Untagged	2				58000130	Citrate cycle	Energy metabolism and related	Succinate	-0.9	0.9	0.2	-0.9	0.9	0.9	0.01	0.9	-0.05	-0.9	0.9	-0.9	0.9	0.9	0.9	-0.9	0.05	-0.2	0.9	0.9	-0.9	0.9	0.9	0.9	-0.9
128000001	263	1971	CAS-63-05-8	1	LC PR steroid	SQ	SQ_BG	TRUE	C	Androstendione 1	Androstenedione	Androstenedione	Hormones, signal substances and related	Steroids and related	76.3514	Untagged	10				128000001	Steroids and related	Hormones, signal substances and related	Androstenedione	0.05	0.9	-0.2	0.01	-0.9	-0.01	0.1	0.9	-0.9	0.9	-0.2	0.9	-0.9	0.9	-0.05	0.9	0.9	0.9	0.9	-0.05	-0.05	-0.9	-0.9	-0.05	-0.1
128000004	264	2217	CAS-58-22-0	1	LC PR steroid	SQ	SQ_BG	TRUE	C	Testosterone 2	Testosterone	Testosterone	Hormones, signal substances and related	Steroids and related	93.2432	Untagged	8				128000004	Steroids and related	Hormones, signal substances and related	Testosterone	0.9	-0.9	-0.2	0.01	0.9	-0.01	0.2	0.9	-0.9	0.9	-0.9	0.9	-0.1	0.05	-0.9	-0.9	0.9	0.9	0.9	-0.05	-0.2	-0.9	-0.9	-0.1	-0.9
128000008	265	2188	CAS-57-83-0	1	LC PR steroid	SQ	SQ_BG	TRUE	C	Progesterone 2	Progesterone	Progesterone	Hormones, signal substances and related	Steroids and related	94.5946	Untagged	10				128000008	Steroids and related	Hormones, signal substances and related	Progesterone	0.9	-0.1	-0.05	-0.05	-0.01	-0.01	-0.05	-0.01	-0.01	-0.2	-0.2	-0.9	0.9	-0.2	-0.01	0.2	-0.9	-0.01	0.9	-0.9	0.9	0.05	0.2	-0.9	0.01
128000010	266	1907	CAS-64-85-7	1	LC PR steroid	SQ	SQ_BG	TRUE	C	11-Deoxycorticosterone 2	21-Hydroxyprogesterone (11-Deoxycorticosterone)	21-Hydroxyprogesterone (11-Deoxycorticosterone)	Hormones, signal substances and related	Steroids and related	72.2973	Untagged	10				128000010	Steroids and related	Hormones, signal substances and related	21-Hydroxyprogesterone (11-Deoxycorticosterone)	0.2	-0.9	-0.1	-0.01	-0.01	-0.2	-0.01	-0.01	-0.01	-0.9	-0.9	0.9	0.01	-0.05	-0.05	0.01	0.9	-0.01	0.9	-0.9	0.9	0.9	0.9	0.9	0.01
78000008	251	2043	CAS-3343-19-9	1	LC PR catecholamine	SQ	SQ_BG	TRUE	C	Dihydroxyphenylethylenglycol (DOPEG) 2	3,4-Dihydroxyphenylglycol (DOPEG)	3,4-Dihydroxyphenylglycol (DOPEG)	Hormones, signal substances and related	Catecholamine catabolites	97.2973	Untagged	6				78000008	Catecholamine catabolites	Hormones, signal substances and related	3,4-Dihydroxyphenylglycol (DOPEG)	-0.9	-0.9	-0.9	-0.9	-0.1	-0.9	-0.1	-0.01	-0.2	-0.1	-0.9	-0.9	-0.9	-0.9	-0.2	0.9	-0.9	-0.05	-0.9	0.9	0.1	0.9	0.2	-0.9	-0.01
78000010	252	2208	CAS-50-67-9	1	LC PR catecholamine	SQ	SQ_BG	TRUE	C	Serotonin 2	Serotonin (5-HT)	Serotonin (5-HT)	Hormones, signal substances and related	Serotonin and serotonin metabolism	96.6216	Untagged	7				78000010	Serotonin and serotonin metabolism	Hormones, signal substances and related	Serotonin (5-HT)	0.9	0.2	0.2	0.01	0.01	-0.9	-0.9	-0.01	-0.01	0.9	0.9	-0.9	-0.9	0.05	0.9	0.9	-0.9	-0.01	-0.9	0.9	-0.9	0.05	-0.9	-0.9	0.2
78000012	253	2166	CAS-97-31-4	1	LC PR catecholamine	SQ	SQ_EG	TRUE	C	Normetanephrine 2	Normetanephrine	Normetanephrine	Hormones, signal substances and related	Catecholamine catabolites	96.6216	Untagged	10				78000012	Catecholamine catabolites	Hormones, signal substances and related	Normetanephrine	-0.05	-0.1	0.9	-0.9	-0.05	-0.9	-0.05	-0.01	-0.9	-0.05	0.9	-0.9	-0.9	0.9	-0.9	-0.2	-0.2	-0.05	-0.01	-0.9	0.9	0.9	-0.9	-0.1	-0.01
78000016	255	2062	CAS-51-61-6	1	LC PR catecholamine	SQ	SQ_BG	TRUE	C	Dopamine 2	Dopamine	Dopamine	Hormones, signal substances and related	Catecholamines	95.9459	Untagged	7				78000016	Catecholamines	Hormones, signal substances and related	Dopamine	-0.9	-0.9	0.9	0.01	0.01	-0.2	-0.9	0.9	0.2	-0.2	0.9	0.9	-0.01	0.05	0.9	-0.9	-0.9	0.9	0.9	0.01	0.9	0.9	-0.9	-0.9	-0.01
78000018	256	2165	CAS-51-41-2	1	LC PR catecholamine	SQ	SQ_BG	TRUE	C	Noradrenaline 2	Noradrenaline (Norepinephrine)	Noradrenaline (Norepinephrine)	Hormones, signal substances and related	Catecholamines	96.6216	Untagged	10				78000018	Catecholamines	Hormones, signal substances and related	Noradrenaline (Norepinephrine)	-0.01	-0.05	0.9	0.01	0.9	-0.01	-0.9	-0.9	0.9	-0.1	0.05	0.9	-0.05	0.01	0.9	-0.9	0.9	0.9	-0.9	0.05	0.9	0.9	0.9	-0.01	-0.1
78000024	258	80	CAS-59-92-7	1	LC PR catecholamine	SQ	SQ_BG	TRUE	C	DOPA 2	3,4-Dihydroxyphenylalanine (DOPA)	3,4-Dihydroxyphenylalanine (DOPA)	Hormones, signal substances and related	Catecholamine precursors	97.2973	Untagged	5				78000024	Catecholamine precursors	Hormones, signal substances and related	3,4-Dihydroxyphenylalanine (DOPA)	-0.2	0.2	0.01	-0.9	-0.9	-0.9	0.9	0.2	0.9	0.9	0.05	-0.9	0.9	0.2	-0.9	0.9	0.05	0.9	0.9	0.05	0.05	-0.9	-0.9	0.9	-0.01
78000029	259	2300	CAS-300-48-1	1	LC PR catecholamine	SQ	SQ_BG	TRUE	C	3-Methoxytyrosine 1	3-Methoxytyrosine	3-Methoxytyrosine	Hormones, signal substances and related	Catecholamine catabolites	96.6216	Untagged	5				78000029	Catecholamine catabolites	Hormones, signal substances and related	3-Methoxytyrosine	-0.9	0.01	0.01	-0.05	-0.1	0.9	-0.9	0.9	0.9	0.2	0.05	-0.05	0.05	0.9	-0.1	0.9	0.9	-0.9	0.9	-0.2	0.9	0.9	-0.2	-0.2	0.9
78000033	261	2298	CAS-27391-18-0	1	LC PR catecholamine	SQ	SQ_BG	TRUE	C	4-Hydroxy-3-methoxy-phenylglycol 1	4-Hydroxy-3-methoxyphenylglycol (HMPG)	4-Hydroxy-3-methoxyphenylglycol (HMPG)	Hormones, signal substances and related	Catecholamine catabolites	97.2973	Untagged	8				78000033	Catecholamine catabolites	Hormones, signal substances and related	4-Hydroxy-3-methoxyphenylglycol (HMPG)	-0.2	-0.9	0.9	0.9	-0.01	-0.01	-0.9	-0.05	-0.2	-0.05	-0.9	-0.9	-0.9	0.1	-0.01	-0.9	-0.9	-0.2	0.9	0.9	0.2	0.2	0.9	-0.9	-0.05
78000035	262	2309	CAS-51-45-6	1	LC PR catecholamine	SQ	SQ_BG	TRUE	C	Histamine 1	Histamine	Histamine	Hormones, signal substances and related	Other hormones, signal substances and related	97.2973	Untagged	13				78000035	Other hormones, signal substances and related	Hormones, signal substances and related	Histamine	-0.9	0.01	0.01	0.01	0.2	-0.01	-0.2	-0.9	0.9	0.2	0.05	-0.2	-0.05	0.01	-0.01	0.05	0.2	-0.2	0.1	0.01	0.9	0.01	0.01	-0.9	0.01
38000039	107	202	CAS-124-20-9	1	GC PR polar	SQ	SQ_EG	TRUE	NRA	Spermidine 5TMS	Spermidine	Spermidine	Miscellaneous	Polyamines	84.4595	Untagged	8				38000039	Polyamines	Miscellaneous	Spermidine	-0.9	-0.05	-0.2	0.01	-0.9	-0.01	0.9	-0.05	-0.01	-0.9	0.9	0.1	-0.9	0.01	0.9	0.9	0.05	0.9	-0.9	0.9	0.9	-0.9	-0.05	-0.1	-0.9
38000114	124	136	CAS-79-14-1	1	GC PR polar	SQ	SQ_BG	TRUE	NRA	Glycolic acid 2TMS	Glycolate	Glycolate	Miscellaneous	Miscellaneous	99.3243	Untagged	3				38000114	Miscellaneous	Miscellaneous	Glycolate	-0.1	-0.05	-0.9	0.9	-0.9	-0.05	0.9	0.9	0.9	-0.9	0.9	0.1	-0.9	0.05	0.9	-0.9	0.2	0.05	-0.2	-0.9	0.9	-0.9	0.9	-0.9	-0.9
38000534	142	1581	CAS-66-22-8	1	GC PR polar	SQ	SQ_EG	TRUE	NRA	Uracil 2TMS	Uracil	Uracil	Nucleobases and related	Pyrimidine metabolism	99.3243	Untagged	6				38000534	Pyrimidine metabolism	Nucleobases and related	Uracil	0.9	0.01	0.05	0.01	0.01	-0.2	-0.9	-0.2	-0.9	0.05	0.05	-0.9	-0.9	0.01	0.9	0.01	0.05	-0.9	-0.05	0.9	-0.9	-0.9	-0.9	-0.9	-0.2
38000563	149	227	CAS-1445-07-4 , CAS-1445-07-4	2	GC PR polar	SQ	SQ_BG	TRUE	NRA	Pseudouridine 5TMS	Pseudouridine	Pseudouridine	Nucleobases and related	Pyrimidine metabolism	99.3243	Untagged	4				38000563	Pyrimidine metabolism	Nucleobases and related	Pseudouridine	0.1	0.9	-0.9	0.05	0.05	0.9	-0.9	-0.9	-0.9	0.2	-0.9	0.9	-0.9	-0.9	0.9	0.9	-0.9	-0.9	0.9	0.9	-0.9	0.9	-0.05	-0.9	0.9
38000597	150	2245	CAS-69-93-2	1	GC PR polar	SQ	SQ_BG	TRUE	NRA	Uric acid 4TMS	Uric acid	Uric acid	Nucleobases and related	Purine metabolism	99.3243	Untagged	9				38000597	Purine metabolism	Nucleobases and related	Uric acid	-0.9	0.9	0.2	0.01	0.1	-0.01	-0.1	-0.01	-0.1	0.9	0.05	0.9	-0.1	0.01	-0.9	0.05	0.9	-0.05	-0.9	0.9	-0.9	0.9	-0.2	-0.9	0.9
38000824	153	1966	CAS-97-59-6	1	GC PR polar	SQ	SQ_BG	TRUE	NRA	Allantoin 4TMS	Allantoin	Allantoin	Nucleobases and related	Purine metabolism	99.3243	Untagged	3				38000824	Purine metabolism	Nucleobases and related	Allantoin	0.9	0.9	0.9	0.2	0.9	-0.9	-0.9	-0.9	0.9	0.9	0.9	-0.9	-0.9	0.9	-0.9	0.9	-0.9	0.9	-0.9	0.9	-0.9	0.9	-0.9	-0.9	0.9
28000473	75			4	GC PR lipid	SQ	SQ_EG		NRA		Unknown lipid (28000473)	Unknown lipid (28000473)	Unknown	Unknown lipid	91.2162	Untagged	3				28000473	Unknown lipid	Unknown	Unknown lipid (28000473)	-0.05	-0.01	-0.9	-0.9	0.05	0.01	-0.9	0.9	0.2	-0.01	-0.9	0.9	-0.01	-0.05	0.9	-0.01	-0.05	-0.9	-0.9	-0.9	0.9	0.9	-0.9	-0.9	-0.05
38000389	129			4	GC PR polar	SQ	SQ_BG		NRA		Unknown polar (38000389)	Unknown polar (38000389)	Unknown	Unknown polar	99.3243	Untagged	4				38000389	Unknown polar	Unknown	Unknown polar (38000389)	-0.9	-0.9	-0.9	-0.9	-0.2	-0.9	0.9	-0.9	-0.2	-0.9	-0.9	-0.9	0.9	0.9	-0.9	-0.9	0.9	-0.9	-0.9	0.9	0.9	-0.9	0.9	0.9	-0.2
38000433	132			4	GC PR polar	SQ	SQ_BG		NRA		Unknown polar (38000433)	Unknown polar (38000433)	Unknown	Unknown polar	99.3243	Untagged	4				38000433	Unknown polar	Unknown	Unknown polar (38000433)	0.9	-0.2	-0.1	-0.1	-0.9	0.9	-0.9	-0.01	-0.01	0.9	0.9	0.05	0.9	-0.1	0.9	0.9	0.9	-0.9	0.9	-0.9	0.9	0.9	-0.9	0.9	0.1
58000010	167			4	LC PR polar	SQ	SQ_BG		NH		Unknown polar (58000010)	Unknown polar (58000010)	Unknown	Unknown polar	98.6486	Untagged	7				58000010	Unknown polar	Unknown	Unknown polar (58000010)	0.1	0.9	-0.9	0.05	0.1	-0.9	0.9	0.9	0.9	0.05	0.9	0.1	0.2	0.1	0.05	0.2	-0.9	0.9	0.9	0.2	-0.9	0.9	-0.9	0.9	0.2
58000132	179			4	LC PR polar	SQ	SQ_BG		NH		Unknown polar (58000132)	Unknown polar (58000132)	Unknown	Unknown polar	98.6486	Untagged	3				58000132	Unknown polar	Unknown	Unknown polar (58000132)	-0.9	0.01	0.01	0.9	-0.9	-0.1	-0.05	-0.05	0.9	0.1	0.05	-0.1	0.9	0.2	-0.01	0.01	0.9	-0.05	-0.9	0.9	-0.9	-0.9	-0.9	0.9	0.9
58000141	180			4	LC PR polar	SQ	SQ_BG		NH		Unknown polar (58000141)	Unknown polar (58000141)	Unknown	Unknown polar	98.6486	Untagged	4				58000141	Unknown polar	Unknown	Unknown polar (58000141)	0.01	0.01	-0.9	0.1	-0.9	-0.05	0.1	0.2	-0.9	0.01	-0.1	-0.9	0.05	0.9	-0.9	0.2	-0.9	-0.9	-0.9	-0.9	-0.01	0.9	0.9	-0.9	0.9
58000142	181			4	LC PR polar	SQ	SQ_BG		NH		Unknown polar (58000142)	Unknown polar (58000142)	Unknown	Unknown polar	45.9459	Untagged	7				58000142	Unknown polar	Unknown	Unknown polar (58000142)	-0.9	-0.9	-0.9	0.9	0.1	0.9	-0.9	0.05	0.05	0.9	0.9	0.9	0.9	0.2	0.01	-0.9	-0.9	0.05	0.9	0.9	-0.2	0.2	-0.9	0.9	0.9
58000143	182			4	LC PR polar	SQ	SQ_BG		NH		Unknown polar (58000143)	Unknown polar (58000143)	Unknown	Unknown polar	98.6486	Untagged	7				58000143	Unknown polar	Unknown	Unknown polar (58000143)	-0.05	-0.01	-0.9	-0.05	-0.2	0.9	0.05	0.01	0.05	-0.9	0.9	0.1	0.9	0.9	0.05	-0.01	0.9	0.01	0.9	-0.9	-0.2	0.9	-0.9	-0.9	0.2
58000148	183			4	LC PR polar	SQ	SQ_BG		NH		Unknown polar (58000148)	Unknown polar (58000148)	Unknown	Unknown polar	60.1351	Untagged	2				58000148	Unknown polar	Unknown	Unknown polar (58000148)	-0.1	-0.05	-0.9	-0.9	0.9	0.05	0.9	0.9	-0.9	-0.9	0.9	0.9	-0.9	0.9	0.01	-0.9	0.9	0.9	-0.9	-0.9	0.9	-0.9	-0.9	-0.9	-0.2
58000149	184			4	LC PR polar	SQ	SQ_BG		NH		Unknown polar (58000149)	Unknown polar (58000149)	Unknown	Unknown polar	98.6486	Untagged	5				58000149	Unknown polar	Unknown	Unknown polar (58000149)	0.2	0.9	-0.2			-0.9	0.01	0.01	0.9	0.9	-0.9	0.9	0.9	-0.9	-0.9	-0.1	-0.9	0.1	0.9	-0.9	0.9	0.9	0.2	-0.9	0.9
58000162	187			4	LC PR polar	SQ	SQ_BG		NH		Unknown polar (58000162)	Unknown polar (58000162)	Unknown	Unknown polar	98.6486	Untagged	6				58000162	Unknown polar	Unknown	Unknown polar (58000162)	0.05	0.2	-0.9	0.01	0.1	-0.2	0.2	0.05	0.9	0.2	-0.9	0.9	-0.9	0.9	0.9	-0.9	-0.9	0.9	0.9	-0.9	-0.2	0.9	0.9	-0.9	0.9
58000166	188			4	LC PR polar	SQ	SQ_BG		NH		Unknown polar (58000166)	Unknown polar (58000166)	Unknown	Unknown polar	98.6486	Untagged	5				58000166	Unknown polar	Unknown	Unknown polar (58000166)	-0.05	-0.9	0.1	-0.01	-0.05	0.1	0.1	0.9	-0.9	-0.05	-0.9	-0.1	-0.9	-0.05	-0.1	-0.05	0.2	-0.9	-0.01	-0.05	0.9	-0.9	-0.1	-0.9	-0.9
58000167	189			4	LC PR polar	SQ	SQ_BG		NH		Unknown polar (58000167)	Unknown polar (58000167)	Unknown	Unknown polar	94.5946	Untagged	5				58000167	Unknown polar	Unknown	Unknown polar (58000167)	-0.9	-0.2	-0.9	-0.9	-0.2	-0.9	-0.05	-0.01	-0.9	0.9	0.9	0.2	0.9	0.9	0.9	0.9	-0.9	-0.9	-0.9	0.05	0.1	-0.05	0.9	0.9	0.9
68000017	206			4	LC PR lipid	SQ	SQ_BG		NH	Choline plasmalogen (C36:2)	Unknown lipid (68000017)	Choline plasmalogen (C36:2) (putative)	Unknown	Unknown lipid	97.2973	Untagged	6				68000017	Unknown lipid	Unknown	Unknown lipid (68000017)	-0.9	-0.9	-0.9	-0.9	-0.9	0.9	-0.01	-0.9	0.01	0.9	0.9	0.9	-0.9	-0.9	-0.9	0.1	0.9	0.05	-0.9	0.2	0.9	0.9	0.9	-0.9	-0.9
68000020	209			4	LC PR lipid	SQ	SQ_BG		NH	PC No 04	Unknown lipid (68000020)	PC No 04 (putative)	Unknown	Unknown lipid	97.2973	Untagged	9				68000020	Unknown lipid	Unknown	Unknown lipid (68000020)	-0.9	-0.9	-0.9	0.05	0.9	-0.2	-0.1	-0.1	-0.9	-0.9	0.9	0.9	-0.01	-0.9	-0.1	0.9	-0.9	-0.9	-0.05	-0.2	-0.2	0.9	0.9	0.9	-0.9
68000028	217			4	LC PR lipid	SQ	SQ_BG		NH	TAG (C16:1,C16,1) and TAG (C14:0,C18:2)	Unknown lipid (68000028)	TAG (C16:1,C16,1) and TAG (C14:0,C18:2) (putative)	Unknown	Unknown lipid	97.2973	Untagged	10				68000028	Unknown lipid	Unknown	Unknown lipid (68000028)	-0.9	-0.9	-0.9	-0.01	-0.01	-0.9	0.01	-0.9	-0.01	-0.05	-0.01	-0.05	-0.05	-0.01	-0.01	-0.01	-0.9	-0.01	-0.01	-0.01	-0.01	0.9	0.9	-0.9	0.9
68000033	221			4	LC PR lipid	SQ	SQ_BG		NH		Unknown lipid (68000033)	Unknown lipid (68000033)	Unknown	Unknown lipid	97.2973	Untagged	4				68000033	Unknown lipid	Unknown	Unknown lipid (68000033)	0.01	0.9	-0.01	-0.01	0.9	0.01	-0.01	-0.01	-0.9	0.01	-0.9	0.05	0.01	-0.01	0.01	0.2	-0.01	-0.1	0.9	-0.9	-0.9	0.9	-0.9	-0.9	0.9
68000034	222			4	LC PR lipid	SQ	SQ_BG		NH		Unknown lipid (68000034)	Unknown lipid (68000034)	Unknown	Unknown lipid	97.2973	Untagged	6				68000034	Unknown lipid	Unknown	Unknown lipid (68000034)	0.9	0.9	-0.9	-0.01	-0.2	0.2	0.9	0.9	-0.9	0.9	-0.9	-0.9	0.2	-0.1	-0.9	-0.2	-0.9	-0.2	-0.05	-0.9	-0.2	-0.1	-0.9	-0.9	-0.9
68000038	226			4	LC PR lipid	SQ	SQ_BG		NH	Lyso PE (C22:0)	Unknown lipid (68000038)	Lyso PE (C22:0) (putative)	Unknown	Unknown lipid	97.2973	Untagged	6				68000038	Unknown lipid	Unknown	Unknown lipid (68000038)	-0.1	-0.05	-0.9	-0.01	-0.9	0.01	0.9	0.01	0.05	-0.2	0.9	0.9	-0.2	-0.01	0.9	-0.1	-0.9	0.05	0.9	0.9	-0.9	0.9	-0.9	-0.9	0.9
68000052	240			4	LC PR lipid	SQ	SQ_BG		NH		Unknown lipid (68000052)	Unknown lipid (68000052)	Unknown	Unknown lipid	97.2973	Untagged	4				68000052	Unknown lipid	Unknown	Unknown lipid (68000052)	0.9	0.9	-0.9	-0.9	-0.9	-0.9	-0.9	0.9	0.9	0.9	-0.9	0.9	0.9	-0.9	-0.9	0.9	-0.9	0.9	-0.05	0.9	0.9	-0.9	0.9	0.9	-0.9
68000056	244			4	LC PR lipid	SQ	SQ_BG		NH	TAG (C52:5 (H) or C50:2 (Na))	Unknown lipid (68000056)	TAG (C52:5 (H) or C50:2 (Na)) (putative)	Unknown	Unknown lipid	97.2973	Untagged	9				68000056	Unknown lipid	Unknown	Unknown lipid (68000056)	-0.9	-0.9	0.9	-0.2	-0.01	-0.01	0.01	0.01	0.9	-0.1	-0.9	-0.9	-0.1	-0.1	-0.01	-0.01	-0.9	-0.9	-0.01	-0.05	-0.01	0.9	0.9	0.9	0.9
68000059	247			4	LC PR lipid	SQ	SQ_BG		NH	TAG	Unknown lipid (68000059)	TAG (putative)	Unknown	Unknown lipid	97.2973	Untagged	10				68000059	Unknown lipid	Unknown	Unknown lipid (68000059)	-0.9	-0.9	0.9	-0.9	-0.9	-0.9	0.01	0.2	-0.05	-0.2	-0.9	-0.9	-0.01	-0.01	-0.01	-0.01	0.9	-0.2	-0.01	-0.9	-0.05	0.9	0.9	-0.9	-0.9
68000060	248			4	LC PR lipid	SQ	SQ_BG		NH		Unknown lipid (68000060)	Unknown lipid (68000060)	Unknown	Unknown lipid	97.2973	Untagged	4				68000060	Unknown lipid	Unknown	Unknown lipid (68000060)	-0.9	-0.9	-0.9	-0.9	0.05	0.05	-0.9	0.01	0.01	-0.9	-0.9	0.9	-0.05	-0.05	0.9	-0.05	-0.2	0.2	0.9	-0.9	-0.9	0.9	-0.05	-0.9	0.9
18000225	16	2177	CAS-79-83-4 , CAS-137-08-6	1	LC PR polar	SQ	SQ_BG	TRUE		Pantothenic acid	Pantothenic acid	Pantothenic acid	Vitamins, cofactors and related	Acyl-carriers and related	98.6486	Untagged	7				18000225	Acyl-carriers and related	Vitamins, cofactors and related	Pantothenic acid	-0.9	0.9	0.9	0.9	0.01	0.01	0.9	-0.1	-0.1	0.9	0.1	0.9	0.9	0.9	0.05	0.1	0.05	0.9	-0.9	0.9	0.2	0.9	0.9	0.9	0.9
18000281	24	142	CAS-303-97-9	1	LC PR lipid	SQ	SQ_BG	TRUE		Ubichinone-45 (Coenzyme Q9)	Coenzyme Q9	Coenzyme Q9	Vitamins, cofactors and related	Redox-carrier and related	97.2973	Untagged	7				18000281	Redox-carrier and related	Vitamins, cofactors and related	Coenzyme Q9	0.05	0.1	-0.9	0.1	0.9	-0.9	-0.2	-0.9	0.9	-0.9	-0.05	-0.05	-0.1	-0.05	-0.05	-0.9	-0.05	-0.1	-0.05	-0.05	-0.01	-0.9	-0.9	-0.9	-0.9
38000083	121	62	CAS-3909-12-4 , CAS-7306-96-9	1	GC PR polar	SQ	SQ_KORR	TRUE	NRA	Threonic acid 4TMS	Threonic acid	Threonic acid	Vitamins, cofactors and related	Ascorbic acid and related	99.3243	Untagged	6				38000083	Ascorbic acid and related	Vitamins, cofactors and related	Threonic acid	-0.9	0.1	0.1	0.2	0.01	0.2	-0.1	-0.01	-0.9	0.05	0.05	0.9	0.1	0.01	0.01	0.05	0.9	-0.9	-0.9	0.9	-0.9	0.9	-0.9	-0.9	0.9
38000159	127	1978	CAS-50-81-7	1	GC PR polar	SQ	SQ_BG	TRUE	NRA	Ascorbic acid 4TMS	Ascorbic acid (additional: Glucose)	Ascorbic acid (additional: Glucose)	Vitamins, cofactors and related	Ascorbic acid and related	99.3243	Untagged	7				38000159	Ascorbic acid and related	Vitamins, cofactors and related	Ascorbic acid (additional: Glucose)	-0.9	-0.9	-0.9	0.01	0.05	-0.05	-0.05	-0.01	-0.9	-0.9	-0.9	0.9	-0.01	0.2	0.9	0.9	-0.9	-0.9	0.9	0.9	0.05	0.9	-0.9	-0.9	0.9
[truncated: 119 more columns]

## Sheet: Legend
Statistical quantities	Explanation
Ratio	ANOVA estimate of effect on ratio scale (transformed Estimate: 10^Estimate)
p.value	p-value of ANOVA t-statistics
t.value	ANOVA t-statistics
Estimate	ANOVA contrast estimate (on log10-scale)
Std.Err	standard deviation of ANOVA contrast estimate (on log10-scale)
DF	degrees of freedom for contrast estimate
Coloring of ratios:
ratio > 1 & p-value < 0.01
ratio > 1 & 0.01 ≤ p-value < 0.05
ratio > 1 & 0.05 ≤ p-value < 0.10
ratio < 1 & 0.05 ≤ p-value < 0.10
ratio < 1 & 0.01 ≤ p-value < 0.05
ratio < 1 & p-value < 0.01
Font style of ratios:
bold: ( ratio < 0.5 ) or ( ratio >2 )
normal: ( ratio > 0.5 ) or ( ratio < 2 )
Coloring of p-values:
0.05 ≤ p < 0.10
0.01 ≤ p < 0.05
p < 0.01
		p-value categories plus direction
		p<0.01, increase	0.01
		0.01<p<0.05, increase	0.05
		0.05<p<0.1, increase	0.1
		0.1<p<0.2, increase	0.2
		p≥0.2, increase	0.9
		p≥0.2, decrease	-0.9
		0.1<p<0.2, decrease	-0.2
		0.05<p<0.1, decrease	-0.1
		0.01<p<0.05, decrease	-0.05
		p<0.01, decrease	-0.01
